# Supplementary material for: Optimising crown-of-thorns starfish control effort on the Great Barrier Reef
Source: PLoS One. 2025 Jul 15;20(7):e0302616. doi: 10.1371/journal.pone.0302616 (PMC12262835; doi:10.1371/journal.pone.0302616)
Supplement: S1 File — (ZIP) [file pone.0302616.s002.zip]

Archive with 30 entries (28 files):
- AgarwalCode_PLoSOne/
- __MACOSX/._AgarwalCode_PLoSOne
- AgarwalCode_PLoSOne/DataSources/
- __MACOSX/AgarwalCode_PLoSOne/._DataSources
- AgarwalCode_PLoSOne/calculate_population_box.m
- __MACOSX/AgarwalCode_PLoSOne/._calculate_population_box.m
- AgarwalCode_PLoSOne/.DS_Store
- __MACOSX/AgarwalCode_PLoSOne/._.DS_Store
- AgarwalCode_PLoSOne/simulate_reefs.m
- __MACOSX/AgarwalCode_PLoSOne/._simulate_reefs.m
- AgarwalCode_PLoSOne/match_reefs_to_areas.m
- __MACOSX/AgarwalCode_PLoSOne/._match_reefs_to_areas.m
- AgarwalCode_PLoSOne/compare_scenarios.m
- __MACOSX/AgarwalCode_PLoSOne/._compare_scenarios.m
- AgarwalCode_PLoSOne/README.md
- __MACOSX/AgarwalCode_PLoSOne/._README.md
- AgarwalCode_PLoSOne/sensitivity_analysis.m
- __MACOSX/AgarwalCode_PLoSOne/._sensitivity_analysis.m
- AgarwalCode_PLoSOne/calculate_cots_age1_reproduction.m
- __MACOSX/AgarwalCode_PLoSOne/._calculate_cots_age1_reproduction.m
- AgarwalCode_PLoSOne/DataSources/SupportingInformation_ConnectivityMatrix.csv
- __MACOSX/AgarwalCode_PLoSOne/DataSources/._SupportingInformation_ConnectivityMatrix.csv
- AgarwalCode_PLoSOne/DataSources/.DS_Store
- __MACOSX/AgarwalCode_PLoSOne/DataSources/._.DS_Store
- AgarwalCode_PLoSOne/DataSources/ReefGazette.csv
- __MACOSX/AgarwalCode_PLoSOne/DataSources/._ReefGazette.csv
- AgarwalCode_PLoSOne/DataSources/AustOutline.mat
- __MACOSX/AgarwalCode_PLoSOne/DataSources/._AustOutline.mat
- AgarwalCode_PLoSOne/DataSources/SupportingInformation_ReefData.csv
- __MACOSX/AgarwalCode_PLoSOne/DataSources/._SupportingInformation_ReefData.csv
