# Supplementary material for: Optimising crown-of-thorns starfish control effort on the Great Barrier Reef
Source: PLoS One. 2025 Jul 15;20(7):e0302616. doi: 10.1371/journal.pone.0302616 (PMC12262835; doi:10.1371/journal.pone.0302616)
Supplement: S1 File — (ZIP) [file pone.0302616.s002.zip › AgarwalCode_PLoSOne/simulate_reefs.m]

function [t_vec, C_y_f, N_y_2, N_y_1, N_y_0, tau_ratio] ...
    = simulate_reefs(num_reefs, t_end, params, initial_state, control_effort, dispersal_eq)

% This function simulates starfish and coral populations at n reefs for t 
% years. 
%
% The function inputs are:
%   num_reefs      = number of reefs to simulate
%   t_end          = final timestep i.e. number of years to run simlation
%   params         = a struct with parameter values for model equations
%   intial_state   = a struct with the initial state of the system i.e. the 
%                    initial coral cover and starfish populations
%   control_effort = an matrix (size n x t-1) with control effort at each
%                    reef over time, or a constant for constant or no
%                    control effort 
%   dispersal_eq   = an option to choose the larval dispersal equation
%                    where 0 = Morello et al. (2014) equation
%                          1 = Metapopulation model with connectivity
%
% The function outputs are:
%   t_vec     = a vector of time (in years) that the simulation is run over
%   C_y_f     = a matrix of coral cover for each reef over time
%   N_y_2     = a matrix of age 2+ starfish populations for each reef over 
%               time
%   N_y_1     = a matrix of age 1 starfish populations for each reef over 
%               time
%   N_y_0     = a matrix of age 0 starfish populations for each reef over 
%               time
%   tau_ratio = the ratio of larvae born at initiation box that settle at
%               initiation box, compared to all larvae settling at
%               initiation box


% PARAMETERS ==============================================================
% Parameters in model equations
p_tilde = params.p_tilde;       % effect of fast-growing coral on COTS     
M_cots = params.M_cots;         % natural mortality of COTS 
p_1_f = params.p_1_f;           % effect of COTS on fast-growing coral
% p_1_m = params.p_1_m;           % effect of COTS on slow-growing coral
r_f = params.r_f;               % intrinsic growth rate of fast-growing coral
% r_m = params.r_m;               % intrinsic growth rate of slow-growing coral
K_f = params.K_f;               % carrying capacity of fast-growing coral
% K_m = params.K_m;               % carrying capacity of slow-growing coral
p_2_f = params.p_2_f;           % effect of COTS on fast-growing coral
% p_2_m = params.p_2_m;           % effect of COTS on slow-growing coral
% rho = params.rho;               % proliferation rate of starfish larvae 
% K = params.K;                   % starfish larvae carrying capacity
r_c = params.r_c;               % coral larvae production rate
r_s = params.r_s;               % starfish larvae production rate
omega_c = params.omega_c;       % coral larvae connectivity matrix
omega_s = params.omega_s;       % starfish larvae connectivity matrix
mu_s = params.mu_s;             % % of age 1 COTS that reproduce
lon = params.lon;               % longitude coordinates of each reef
lat = params.lat;               % latitude coordinates of each reef

% Initial state of the system
C_0_f = initial_state.C_0_f;            % fast-growing coral
% C_0_m = initial_state.C_0_m;            % slow-growing coral
N_0_2 = initial_state.N_0_2;            % age 2+ COTS
N_0_1 = initial_state.N_0_1;            % age 1 COTS
N_0_0 = initial_state.N_0_0;            % age 0 COTS


% SETUP ===================================================================
% Initialise time vector
t_0 = 0;
t_vec = t_0:1:t_end;

% Initialise matrices for coral and starfish
C_y_f = zeros(num_reefs, length(t_vec));
% C_y_m = zeros(num_reefs, length(t_vec));
N_y_2 = zeros(num_reefs, length(t_vec));
N_y_1 = zeros(num_reefs, length(t_vec));
N_y_0 = zeros(num_reefs, length(t_vec));
C_y_f(:, 1) = C_0_f;
% C_y_m(:, 1) = C_0_m;
N_y_2(:, 1) = N_0_2;
N_y_1(:, 1) = N_0_1;
N_y_0(:, 1) = N_0_0;

% Initialise matrix for control effort
% If there is no control effort, create a zero  matrix
if control_effort == 0
    k = zeros(num_reefs, length(t_vec)-1);
% Otherwise, leave the control effort matrix as is
else
    k = control_effort;
end

% Initialise matrices for larval dispersal
% Matrices for larval recruitment before mortality
sigma = zeros(num_reefs, length(t_vec)-1);              % coral
tau = zeros(num_reefs, length(t_vec)-1);                % starfish
% % Matrices for larval recruitment after mortality
% phi = zeros(num_reefs, length(t_vec)-1);                % coral
% gamma = zeros(num_reefs, length(t_vec)-1);              % starfish

% Initialise matrices for other functions in model
f_of_C = zeros(num_reefs, length(t_vec)-1);
rho_y = zeros(num_reefs, length(t_vec)-1);
Q_y_f = zeros(num_reefs, length(t_vec)-1);

% Initialise array for starfish larvae ratio at initiation box - this will
% be calculated for every timestep
tau_ratio = zeros(1, length(t_vec));
tau_ratio(:, 1) = 1;                % start with larvae in only the box


% SOLVE ===================================================================
% Loop over and calculate population size through time
for t = t_0+1:t_end
    % Calculate starfish larvae ratio
    tau_box_only = 0;       % starfish born at box and stay at box
    tau_all = 0;            % starfish born anywhere and arrive at box
    
    % Loop over and calculate population at each reef
    for i = 1:num_reefs        
        % STARFISH ========================================================
        % Decide which dispersal equation to use
        % Morello et al. (2014) equation ----------------------------------
        if dispersal_eq == 0
            % Calculate population sizes for age 0 COTS depending on year -
            % based on Morello paper - testing base case model
            if t == 1
                N_y_0(i, t+1) = 1 + exp(4.292);
            elseif t == 3
                N_y_0(i, t+1) = exp(4.307)*100 + 1;
            else
                N_y_0(i, t+1) = 2;
            end
            
        % Metapopulation model with connectivity --------------------------
        elseif dispersal_eq == 1
            % Calculate starfish larval recruitment
            for j = 1:num_reefs
%                 % Only age 2+ starrfish reproduce
%                 tau(i, t) = tau(i, t) + omega_s(j, i) * N_y_2(j, t) * r_s;
                % Allow some proportion of age 1 starfish to reproduce
                tau(i, t) = tau(i, t) + omega_s(j, i) * r_s ...
                    * (N_y_2(j, t) + mu_s * N_y_1(j, t));
            end

            % Calculate starfish larval recruitment ratio for initiation box
            % If reef is in box
            if (lon(i) > -17 && lon(i) < -14.75) && (lat(i) > 145 && lat(i) < 147)
                for j = 1:num_reefs
                    % Total larvae born everywhere and arrive at box
                    tau_all = tau_all + tau(j, t);

                    % Total larvae born at box and stay at box
                    if (lon(j) > -17 && lon(j) < -14.75) && (lat(j) > 145 && lat(j) < 147)
                        tau_box_only = tau_box_only + tau(j, t);
                    end
                end
            end
        
%             % Use Beverton-Holt model for starfish survival
%             gamma(i, t) = (rho * tau(i, t)) / (1 + K * tau(i, t));
%             gamma(i, t) = (rho * tau(i, t)) / (1 + (rho - 1)/K * tau(i, t));
% 
%             % Check gamma isn't negative
%             if gamma(i, t) < 0
%                 gamma(i, t) = 0;
%             end

            % Calculate population sizes for age 0 COTS
            N_y_0(i, t+1) = tau(i, t);
        end
        % End -------------------------------------------------------------
        
        % Functions to help calculate age 1 and 2+ COTS population sizes
        f_of_C(i, t) = 1 - p_tilde * (C_y_f(i, t) / (1 + C_y_f(i, t)));

        % Calculate population sizes for age 1 and 2+ COTS
        N_y_1(i, t+1) = N_y_0(i, t) * exp(-f_of_C(i, t) * M_cots);
        N_y_2(i, t+1) = N_y_1(i, t) * exp(-f_of_C(i, t) * M_cots) ...
                            + (1 - k(i, t)) * N_y_2(i, t) * exp(-f_of_C(i, t) * M_cots);
        
        % CORAL ===========================================================
        % Calculate coral larval recuitment
        for j = 1:num_reefs
            sigma(i, t) = sigma(i, t) + omega_c(j, i) * C_y_f(j, t) * r_c;
        end
        
%         % Calculate coral settlement based on area left on reef
%         if sigma(i, t) <= (1 - C_y_f(i, t))
%             phi(i, t) = sigma(i, t);
%         else
%             phi(i, t) = 1 - C_y_f(i, t);
%         end
                        
        % Function for calculating different coral population sizes
        rho_y(i, t) = exp(-5 * C_y_f(i, t) / K_f(i));
        
        % Fast-growing coral mortality from COTS 
        Q_y_f(i, t) = (1-rho_y(i, t)) * (p_1_f(i) * (N_y_1(i, t) + N_y_2(i, t)) * C_y_f(i, t)) ...
                    / (1 + exp( -(N_y_1(i, t) + N_y_2(i, t)) / p_2_f(i)));

%         % Slow-growing coral mortality from COTS
%         Q_y_m = rho_y * (p_1_m * (N_y_1(i, t) + N_y_2(i, t)) * C_y_m(i, t)) ...
%                     / (1 + exp( -(N_y_1(i, t) + N_y_2(i, t))/p_2_m) );

        % Calculate population size for fast-growing coral
        C_y_f(i, t+1) = C_y_f(i, t) + r_f * C_y_f(i, t) * (1 - C_y_f(i, t)/K_f(i)) ...
                            - Q_y_f(i, t) + sigma(i, t);
        
%         % Calculate population size for slow-growing coral
%         C_y_m(i, t+1) = C_y_m(i, t) + r_m * C_y_m(i, t) * (1 - C_y_m(i, t)/K_m) - Q_y_m;

        % CHECKS ==========================================================
        % Ensure coral population isn't less than zero
        if C_y_f(i, t+1) < 0
            C_y_f(i, t+1) = 0;          % fast-growing coral
        end
        
%         if C_y_m(i, t+1) < 0
%             C_y_m(i, t+1) = 0;          % slow-growing coral
%         end

    end
    % END =================================================================
    
    % Calculate starfish larvae ratio
    if dispersal_eq == 1
        tau_ratio(t+1) = tau_box_only / tau_all;
    end
end

% END =====================================================================
