# Supplementary material for: Optimising crown-of-thorns starfish control effort on the Great Barrier Reef
Source: PLoS One. 2025 Jul 15;20(7):e0302616. doi: 10.1371/journal.pone.0302616 (PMC12262835; doi:10.1371/journal.pone.0302616)
Supplement: S1 File — (ZIP) [file pone.0302616.s002.zip › AgarwalCode_PLoSOne/sensitivity_analysis.m]

%% SETUP
clear all

% MODEL ===================================================================
% DATA --------------------------------------------------------------------
% Load in the connectivity matrices
load IdentifyKeySources/ConnectivityMatrices_Model_A_2002_P7

% Load in Australian map outline
load DataSources/AustOutline

% Load in latitude longitude data
load IdentifyKeySources/original_centroids

% Match the reefs to the areas
[num_reefs, lon, lat, reef_area, omega] = match_reefs_to_areas(lg, lt, ...
    psurv_d02_1122_P7);

% Convert reef area from hectares to sqkm
reef_area = reef_area / 100;

% Clear the rest of the connectivity matrices and data that we don't need
clear psurv*
clear rlg rlt

% PARAMETERS --------------------------------------------------------------
% How long do we want to run the simulation for
t_end = 100;                    % time in years

% Parameters struct: store all parameters in a struct
% Reef areas taken from Ryu's data
params.K_f = reef_area;         % carrying capacity of fast-growing coral

% Estimated by Morello et al. (2014)
params.p_tilde = 0.258;         % effect of fast-growing coral on COTS     
params.M_cots = 2.56;           % natural mortality of COTS 
params.p_1_f = ...
    (0.129/2500)*params.K_f;    % effect of COTS on fast-growing coral

% Known or arbitrarily chosen by Morello et al. (2014)
params.r_f = 0.5;               % intrinsic growth rate of fast-growing coral
params.p_2_f = ...
    (10/2500)*params.K_f;       % effect of COTS on fast-growing coral

% Arbitrarily chosen by me
params.r_c = 0.1;               % coral larvae reproduction rate
params.r_s = 5000;              % starfish larvae reproduction rate

% Call function to calculate percentage of age 1 COTS that reproduce, 
% calculated from Lucas (1984) and Babcock et al. (2016)
params.mu_s = calculate_cots_age1_reproduction();     

% Connectivity matrices from Bode et al. (2012)
V_f = 0.9;                      % coral larval survival rate
V_s = 0.25;                      % starfish larval survival rate
params.omega_c = V_f*omega;     % coral larval dispersal
params.omega_s = V_s*omega;     % starfish larval dispersal

% Latitude and longitude for starfish larval calculation
params.lon = lon;
params.lat = lat;

% Using metapopulation model equation for larval dispersal
dispersal_eq = 1;


% INITIAL SYSTEM STATE ----------------------------------------------------
% CORAL
% Percentage of fast-growing coral = 50% of reef area everywhere
initial_coral = 0.5;
initial_state.C_0_f = initial_coral * params.K_f;

% Calculate carrying capacity of coral on entire GBR
coral_GBR_cc = sum(reef_area);

% Calculate carrying capacity of coral at initiation box
coral_box_cc = 0;
for i = 1:num_reefs
    if (lat(i) > -17 && lat(i) < -14.75) && (lon(i) > 145 && lon(i) < 147)
        coral_box_cc = coral_box_cc + reef_area(i);
    end
end


% EXPORT DATA -------------------------------------------------------------
% Export reef coords, area and reef dependent parameters to csv
array_to_write = [lon, lat, reef_area, params.p_1_f, params.p_2_f];
table_to_write = array2table(array_to_write);
table_to_write.Properties.VariableNames(1:5) = {'Longitude', 'Latitude', ...
    'Reef Area or K_(f,i) (sqkm)', 'alpha_(sf,i)', 'beta_(sf,i)'};
writetable(table_to_write, 'DataSources/SupportingInformation_ReefData.csv');

% Export connectivity matrix to csv
writematrix(omega, 'DataSources/SupportingInformation_ConnectivityMatrix.csv');


%% CONTROL SCENARIOS

% SCENARIO 0: No control --------------------------------------------------
control_effort_s0 = 0;

% SCENARIO 1: Control at initiation box -----------------------------------
control_effort_s1 = zeros(num_reefs, t_end);
for i = 1:num_reefs
    if (lat(i) > -17 && lat(i) < -14.75) && (lon(i) > 145 && lon(i) < 147)
        control_effort_s1(i, :) = 1;
    end
end

% Calculate budget
budget_s1 = sum(repmat(reef_area, 1, 100) .* control_effort_s1, 'all');

% SCENARIO 2: Control at twice the area but half the effort ---------------
control_effort_s2 = zeros(num_reefs, t_end);
for i = 1:num_reefs
    if (lat(i) > -18.045 && lat(i) < -13.98) && (lon(i) > 142 && lon(i) < 147.5)
        control_effort_s2(i, :) = 0.5;
    end
end

% SCENARIO 3: Control four times the area but a quarter of the effort -----
control_effort_s3 = zeros(num_reefs, t_end);
for i = 1:num_reefs
    if (lat(i) > -19.73 && lat(i) < -13) && (lon(i) > 142 && lon(i) < 152)
        control_effort_s3(i, :) = 0.25;
    end
end

% SCENARIO 4: Control entire reef based on total budget -------------------
effort_per_year = budget_s1 / t_end;
effort_per_reef = effort_per_year / coral_GBR_cc;
control_effort_s4 = effort_per_reef * ones(num_reefs, t_end);


%% CASE 1: 5 COTS AT EACH REEF ============================================
% INITIAL SYSTEM STATE ----------------------------------------------------
% STARFISH
% Number of COTS aged 2+
initial_state.N_0_2 = zeros(num_reefs, 1);

% Look for reefs within the initiation box, and put some starfish there
for i = 1:num_reefs
    if (lat(i) > -17 && lat(i) < -14.75) && (lon(i) > 145 && lon(i) < 147)
        initial_state.N_0_2(i) = 5;
    end
end

% Initialise age 1 and 0 COTS based on modified Morello initial conditions
initial_state.N_0_1 = initial_state.N_0_2 .* exp(params.M_cots * (1 ...
    - params.p_tilde * (initial_state.C_0_f ./ (1 + initial_state.C_0_f))));
initial_state.N_0_0 = initial_state.N_0_2 .* exp(2 * params.M_cots * (1 ...
    - params.p_tilde * (initial_state.C_0_f ./ (1 + initial_state.C_0_f))));


% CONTROL SCENARIO 0 ------------------------------------------------------
% SOLVE 
% Solve using function which runs simulations
[t_vec_c1_s0, C_y_f_c1_s0, N_y_2_c1_s0, N_y_1_c1_s0, N_y_0_c1_s0, ~] = ...
    simulate_reefs(num_reefs, t_end, params, initial_state, control_effort_s0, dispersal_eq);

% CALCULATIONS 
% Calculate coral cover and cots over time
coral_c1_s0 = sum(C_y_f_c1_s0, 1);
starfish_age2_c1_s0 = sum(N_y_2_c1_s0, 1);
starfish_age1_c1_s0 = sum(N_y_1_c1_s0, 1);
starfish_age0_c1_s0 = sum(N_y_0_c1_s0, 1);

% Calculate coral cover in initiation box over time
[coral_box_c1_s0, starfish_age2_box_c1_s0, starfish_age1_box_c1_s0, starfish_age0_box_c1_s0] = ...
    calculate_population_box(t_end, C_y_f_c1_s0, N_y_2_c1_s0, N_y_1_c1_s0, N_y_0_c1_s0, num_reefs, lon, lat);


% CONTROL SCENARIO 1 ------------------------------------------------------
% SOLVE 
% Solve using function which runs simulations
[t_vec_c2_s1, C_y_f_c1_s1, N_y_2_c1_s1, N_y_1_c1_s1, N_y_0_c1_s1, ~] = ...
    simulate_reefs(num_reefs, t_end, params, initial_state, control_effort_s1, dispersal_eq);

% CALCULATIONS 
% Calculate coral cover and cots over time
coral_c1_s1 = sum(C_y_f_c1_s1, 1);
starfish_age2_c1_s1 = sum(N_y_2_c1_s1, 1);
starfish_age1_c1_s1 = sum(N_y_1_c1_s1, 1);
starfish_age0_c1_s1 = sum(N_y_0_c1_s1, 1);

% Calculate coral cover in initiation box over time
[coral_box_c1_s1, starfish_age2_box_c1_s1, starfish_age1_box_c1_s1, starfish_age0_box_c1_s1] = ...
    calculate_population_box(t_end, C_y_f_c1_s1, N_y_2_c1_s1, N_y_1_c1_s1, N_y_0_c1_s1, num_reefs, lon, lat);


% CONTROL SCENARIO 2 ------------------------------------------------------
% SOLVE 
% Solve using function which runs simulations
[t_vec_c1_s2, C_y_f_c1_s2, N_y_2_c1_s2, N_y_1_c1_s2, N_y_0_c1_s2, ~] = ...
    simulate_reefs(num_reefs, t_end, params, initial_state, control_effort_s2, dispersal_eq);

% CALCULATIONS 
% Calculate coral cover and cots over time
coral_c1_s2 = sum(C_y_f_c1_s2, 1);
starfish_age2_c1_s2 = sum(N_y_2_c1_s2, 1);
starfish_age1_c1_s2 = sum(N_y_1_c1_s2, 1);
starfish_age0_c1_s2 = sum(N_y_0_c1_s2, 1);

% Calculate coral cover in initiation box over time
[coral_box_c1_s2, starfish_age2_box_c1_s2, starfish_age1_box_c1_s2, starfish_age0_box_c1_s2] = ...
    calculate_population_box(t_end, C_y_f_c1_s2, N_y_2_c1_s2, N_y_1_c1_s2, N_y_0_c1_s2, num_reefs, lon, lat);


% CONTROL SCENARIO 3 ------------------------------------------------------
% SOLVE 
% Solve using function which runs simulations
[t_vec_c1_s3, C_y_f_c1_s3, N_y_2_c1_s3, N_y_1_c1_s3, N_y_0_c1_s3, ~] = ...
    simulate_reefs(num_reefs, t_end, params, initial_state, control_effort_s3, dispersal_eq);

% CALCULATIONS 
% Calculate coral cover and cots over time
coral_c1_s3 = sum(C_y_f_c1_s3, 1);
starfish_age2_c1_s3 = sum(N_y_2_c1_s3, 1);
starfish_age1_c1_s3 = sum(N_y_1_c1_s3, 1);
starfish_age0_c1_s3 = sum(N_y_0_c1_s3, 1);

% Calculate coral cover in initiation box over time
[coral_box_c1_s3, starfish_age2_box_c1_s3, starfish_age1_box_c1_s3, starfish_age0_box_c1_s3] = ...
    calculate_population_box(t_end, C_y_f_c1_s3, N_y_2_c1_s3, N_y_1_c1_s3, N_y_0_c1_s3, num_reefs, lon, lat);


% CONTROL SCENARIO 4 ------------------------------------------------------
% SOLVE 
% Solve using function which runs simulations
[t_vec_c1_s4, C_y_f_c1_s4, N_y_2_c1_s4, N_y_1_c1_s4, N_y_0_c1_s4, ~] = ...
    simulate_reefs(num_reefs, t_end, params, initial_state, control_effort_s4, dispersal_eq);

% CALCULATIONS 
% Calculate coral cover and cots over time
coral_c1_s4 = sum(C_y_f_c1_s4, 1);
starfish_age2_c1_s4 = sum(N_y_2_c1_s4, 1);
starfish_age1_c1_s4 = sum(N_y_1_c1_s4, 1);
starfish_age0_c1_s4 = sum(N_y_0_c1_s4, 1);

% Calculate coral cover in initiation box over time
[coral_box_c1_s4, starfish_age2_box_c1_s4, starfish_age1_box_c1_s4, starfish_age0_box_c1_s4] = ...
    calculate_population_box(t_end, C_y_f_c1_s4, N_y_2_c1_s4, N_y_1_c1_s4, N_y_0_c1_s4, num_reefs, lon, lat);


%% CASE 2: 10 COTS AT EACH REEF ===========================================
% INITIAL SYSTEM STATE ----------------------------------------------------
% STARFISH
% Number of COTS aged 2+
initial_state.N_0_2 = zeros(num_reefs, 1);

% Look for reefs within the initiation box, and put some starfish there
for i = 1:num_reefs
    if (lat(i) > -17 && lat(i) < -14.75) && (lon(i) > 145 && lon(i) < 147)
        initial_state.N_0_2(i) = 10;
    end
end

% Initialise age 1 and 0 COTS based on modified Morello initial conditions
initial_state.N_0_1 = initial_state.N_0_2 .* exp(params.M_cots * (1 ...
    - params.p_tilde * (initial_state.C_0_f ./ (1 + initial_state.C_0_f))));
initial_state.N_0_0 = initial_state.N_0_2 .* exp(2 * params.M_cots * (1 ...
    - params.p_tilde * (initial_state.C_0_f ./ (1 + initial_state.C_0_f))));


% CONTROL SCENARIO 0 ------------------------------------------------------
% SOLVE 
% Solve using function which runs simulations
[t_vec_c2_s0, C_y_f_c2_s0, N_y_2_c2_s0, N_y_1_c2_s0, N_y_0_c2_s0, ~] = ...
    simulate_reefs(num_reefs, t_end, params, initial_state, control_effort_s0, dispersal_eq);

% CALCULATIONS 
% Calculate coral cover and cots over time
coral_c2_s0 = sum(C_y_f_c2_s0, 1);
starfish_age2_c2_s0 = sum(N_y_2_c2_s0, 1);
starfish_age1_c2_s0 = sum(N_y_1_c2_s0, 1);
starfish_age0_c2_s0 = sum(N_y_0_c2_s0, 1);

% Calculate coral cover in initiation box over time
[coral_box_c2_s0, starfish_age2_box_c2_s0, starfish_age1_box_c2_s0, starfish_age0_box_c2_s0] = ...
    calculate_population_box(t_end, C_y_f_c2_s0, N_y_2_c2_s0, N_y_1_c2_s0, N_y_0_c2_s0, num_reefs, lon, lat);


% CONTROL SCENARIO 1 ------------------------------------------------------
% SOLVE 
% Solve using function which runs simulations
[t_vec_c2_s1, C_y_f_c2_s1, N_y_2_c2_s1, N_y_1_c2_s1, N_y_0_c2_s1, ~] = ...
    simulate_reefs(num_reefs, t_end, params, initial_state, control_effort_s1, dispersal_eq);

% CALCULATIONS 
% Calculate coral cover and cots over time
coral_c2_s1 = sum(C_y_f_c2_s1, 1);
starfish_age2_c2_s1 = sum(N_y_2_c2_s1, 1);
starfish_age1_c2_s1 = sum(N_y_1_c2_s1, 1);
starfish_age0_c2_s1 = sum(N_y_0_c2_s1, 1);

% Calculate coral cover in initiation box over time
[coral_box_c2_s1, starfish_age2_box_c2_s1, starfish_age1_box_c2_s1, starfish_age0_box_c2_s1] = ...
    calculate_population_box(t_end, C_y_f_c2_s1, N_y_2_c2_s1, N_y_1_c2_s1, N_y_0_c2_s1, num_reefs, lon, lat);


% CONTROL SCENARIO 2 ------------------------------------------------------
% SOLVE 
% Solve using function which runs simulations
[t_vec_c2_s2, C_y_f_c2_s2, N_y_2_c2_s2, N_y_1_c2_s2, N_y_0_c2_s2, ~] = ...
    simulate_reefs(num_reefs, t_end, params, initial_state, control_effort_s2, dispersal_eq);

% CALCULATIONS 
% Calculate coral cover and cots over time
coral_c2_s2 = sum(C_y_f_c2_s2, 1);
starfish_age2_c2_s2 = sum(N_y_2_c2_s2, 1);
starfish_age1_c2_s2 = sum(N_y_1_c2_s2, 1);
starfish_age0_c2_s2 = sum(N_y_0_c2_s2, 1);

% Calculate coral cover in initiation box over time
[coral_box_c2_s2, starfish_age2_box_c2_s2, starfish_age1_box_c2_s2, starfish_age0_box_c2_s2] = ...
    calculate_population_box(t_end, C_y_f_c2_s2, N_y_2_c2_s2, N_y_1_c2_s2, N_y_0_c2_s2, num_reefs, lon, lat);


% CONTROL SCENARIO 3 ------------------------------------------------------
% SOLVE 
% Solve using function which runs simulations
[t_vec_c2_s3, C_y_f_c2_s3, N_y_2_c2_s3, N_y_1_c2_s3, N_y_0_c2_s3, ~] = ...
    simulate_reefs(num_reefs, t_end, params, initial_state, control_effort_s3, dispersal_eq);

% CALCULATIONS 
% Calculate coral cover and cots over time
coral_c2_s3 = sum(C_y_f_c2_s3, 1);
starfish_age2_c2_s3 = sum(N_y_2_c2_s3, 1);
starfish_age1_c2_s3 = sum(N_y_1_c2_s3, 1);
starfish_age0_c2_s3 = sum(N_y_0_c2_s3, 1);

% Calculate coral cover in initiation box over time
[coral_box_c2_s3, starfish_age2_box_c2_s3, starfish_age1_box_c2_s3, starfish_age0_box_c2_s3] = ...
    calculate_population_box(t_end, C_y_f_c2_s3, N_y_2_c2_s3, N_y_1_c2_s3, N_y_0_c2_s3, num_reefs, lon, lat);


% CONTROL SCENARIO 4 ------------------------------------------------------
% SOLVE 
% Solve using function which runs simulations
[t_vec_c2_s4, C_y_f_c2_s4, N_y_2_c2_s4, N_y_1_c2_s4, N_y_0_c2_s4, ~] = ...
    simulate_reefs(num_reefs, t_end, params, initial_state, control_effort_s4, dispersal_eq);

% CALCULATIONS 
% Calculate coral cover and cots over time
coral_c2_s4 = sum(C_y_f_c2_s4, 1);
starfish_age2_c2_s4 = sum(N_y_2_c2_s4, 1);
starfish_age1_c2_s4 = sum(N_y_1_c2_s4, 1);
starfish_age0_c2_s4 = sum(N_y_0_c2_s4, 1);

% Calculate coral cover in initiation box over time
[coral_box_c2_s4, starfish_age2_box_c2_s4, starfish_age1_box_c2_s4, starfish_age0_box_c2_s4] = ...
    calculate_population_box(t_end, C_y_f_c2_s4, N_y_2_c2_s4, N_y_1_c2_s4, N_y_0_c2_s4, num_reefs, lon, lat);


%% CASE 3: 25 COTS AT EACH REEF ===========================================
% INITIAL SYSTEM STATE ----------------------------------------------------
% STARFISH
% Number of COTS aged 2+
initial_state.N_0_2 = zeros(num_reefs, 1);

% Look for reefs within the initiation box, and put some starfish there
for i = 1:num_reefs
    if (lat(i) > -17 && lat(i) < -14.75) && (lon(i) > 145 && lon(i) < 147)
        initial_state.N_0_2(i) = 25;
    end
end

% Initialise age 1 and 0 COTS based on modified Morello initial conditions
initial_state.N_0_1 = initial_state.N_0_2 .* exp(params.M_cots * (1 ...
    - params.p_tilde * (initial_state.C_0_f ./ (1 + initial_state.C_0_f))));
initial_state.N_0_0 = initial_state.N_0_2 .* exp(2 * params.M_cots * (1 ...
    - params.p_tilde * (initial_state.C_0_f ./ (1 + initial_state.C_0_f))));


% CONTROL SCENARIO 0 ------------------------------------------------------
% SOLVE 
% Solve using function which runs simulations
[t_vec_c3_s0, C_y_f_c3_s0, N_y_2_c3_s0, N_y_1_c3_s0, N_y_0_c3_s0, ~] = ...
    simulate_reefs(num_reefs, t_end, params, initial_state, control_effort_s0, dispersal_eq);

% CALCULATIONS 
% Calculate coral cover and cots over time
coral_c3_s0 = sum(C_y_f_c3_s0, 1);
starfish_age2_c3_s0 = sum(N_y_2_c3_s0, 1);
starfish_age1_c3_s0 = sum(N_y_1_c3_s0, 1);
starfish_age0_c3_s0 = sum(N_y_0_c3_s0, 1);

% Calculate coral cover in initiation box over time
[coral_box_c3_s0, starfish_age2_box_c3_s0, starfish_age1_box_c3_s0, starfish_age0_box_c3_s0] = ...
    calculate_population_box(t_end, C_y_f_c3_s0, N_y_2_c3_s0, N_y_1_c3_s0, N_y_0_c3_s0, num_reefs, lon, lat);


% CONTROL SCENARIO 1 ------------------------------------------------------
% SOLVE 
% Solve using function which runs simulations
[t_vec_c3_s1, C_y_f_c3_s1, N_y_2_c3_s1, N_y_1_c3_s1, N_y_0_c3_s1, ~] = ...
    simulate_reefs(num_reefs, t_end, params, initial_state, control_effort_s1, dispersal_eq);

% CALCULATIONS 
% Calculate coral cover and cots over time
coral_c3_s1 = sum(C_y_f_c3_s1, 1);
starfish_age2_c3_s1 = sum(N_y_2_c3_s1, 1);
starfish_age1_c3_s1 = sum(N_y_1_c3_s1, 1);
starfish_age0_c3_s1 = sum(N_y_0_c3_s1, 1);

% Calculate coral cover in initiation box over time
[coral_box_c3_s1, starfish_age2_box_c3_s1, starfish_age1_box_c3_s1, starfish_age0_box_c3_s1] = ...
    calculate_population_box(t_end, C_y_f_c3_s1, N_y_2_c3_s1, N_y_1_c3_s1, N_y_0_c3_s1, num_reefs, lon, lat);


% CONTROL SCENARIO 2 ------------------------------------------------------
% SOLVE 
% Solve using function which runs simulations
[t_vec_c3_s2, C_y_f_c3_s2, N_y_2_c3_s2, N_y_1_c3_s2, N_y_0_c3_s2, ~] = ...
    simulate_reefs(num_reefs, t_end, params, initial_state, control_effort_s2, dispersal_eq);

% CALCULATIONS 
% Calculate coral cover and cots over time
coral_c3_s2 = sum(C_y_f_c3_s2, 1);
starfish_age2_c3_s2 = sum(N_y_2_c3_s2, 1);
starfish_age1_c3_s2 = sum(N_y_1_c3_s2, 1);
starfish_age0_c3_s2 = sum(N_y_0_c3_s2, 1);

% Calculate coral cover in initiation box over time
[coral_box_c3_s2, starfish_age2_box_c3_s2, starfish_age1_box_c3_s2, starfish_age0_box_c3_s2] = ...
    calculate_population_box(t_end, C_y_f_c3_s2, N_y_2_c3_s2, N_y_1_c3_s2, N_y_0_c3_s2, num_reefs, lon, lat);


% CONTROL SCENARIO 3 ------------------------------------------------------
% SOLVE 
% Solve using function which runs simulations
[t_vec_c3_s3, C_y_f_c3_s3, N_y_2_c3_s3, N_y_1_c3_s3, N_y_0_c3_s3, ~] = ...
    simulate_reefs(num_reefs, t_end, params, initial_state, control_effort_s3, dispersal_eq);

% CALCULATIONS 
% Calculate coral cover and cots over time
coral_c3_s3 = sum(C_y_f_c3_s3, 1);
starfish_age2_c3_s3 = sum(N_y_2_c3_s3, 1);
starfish_age1_c3_s3 = sum(N_y_1_c3_s3, 1);
starfish_age0_c3_s3 = sum(N_y_0_c3_s3, 1);

% Calculate coral cover in initiation box over time
[coral_box_c3_s3, starfish_age2_box_c3_s3, starfish_age1_box_c3_s3, starfish_age0_box_c3_s3] = ...
    calculate_population_box(t_end, C_y_f_c3_s3, N_y_2_c3_s3, N_y_1_c3_s3, N_y_0_c3_s3, num_reefs, lon, lat);


% CONTROL SCENARIO 4 ------------------------------------------------------
% SOLVE 
% Solve using function which runs simulations
[t_vec_c3_s4, C_y_f_c3_s4, N_y_2_c3_s4, N_y_1_c3_s4, N_y_0_c3_s4, ~] = ...
    simulate_reefs(num_reefs, t_end, params, initial_state, control_effort_s4, dispersal_eq);

% CALCULATIONS 
% Calculate coral cover and cots over time
coral_c3_s4 = sum(C_y_f_c3_s4, 1);
starfish_age2_c3_s4 = sum(N_y_2_c3_s4, 1);
starfish_age1_c3_s4 = sum(N_y_1_c3_s4, 1);
starfish_age0_c3_s4 = sum(N_y_0_c3_s4, 1);

% Calculate coral cover in initiation box over time
[coral_box_c3_s4, starfish_age2_box_c3_s4, starfish_age1_box_c3_s4, starfish_age0_box_c3_s4] = ...
    calculate_population_box(t_end, C_y_f_c3_s4, N_y_2_c3_s4, N_y_1_c3_s4, N_y_0_c3_s4, num_reefs, lon, lat);


%% CASE 4: 50 COTS AT EACH REEF ===========================================
% INITIAL SYSTEM STATE ----------------------------------------------------
% STARFISH
% Number of age 2+ COTS
initial_state.N_0_2 = zeros(num_reefs, 1);

% Look for reefs within the initiation box, and put some starfish there
for i = 1:num_reefs
    if (lat(i) > -17 && lat(i) < -14.75) && (lon(i) > 145 && lon(i) < 147)
        initial_state.N_0_2(i) = 50;
    end
end

% Initialise age 1 and 0 COTS based on modified Morello initial conditions
initial_state.N_0_1 = initial_state.N_0_2 .* exp(params.M_cots * (1 ...
    - params.p_tilde * (initial_state.C_0_f ./ (1 + initial_state.C_0_f))));
initial_state.N_0_0 = initial_state.N_0_2 .* exp(2 * params.M_cots * (1 ...
    - params.p_tilde * (initial_state.C_0_f ./ (1 + initial_state.C_0_f))));


% CONTROL SCENARIO 0 ------------------------------------------------------
% SOLVE 
% Solve using function which runs simulations
[t_vec_c4_s0, C_y_f_c4_s0, N_y_2_c4_s0, N_y_1_c4_s0, N_y_0_c4_s0, ~] = ...
    simulate_reefs(num_reefs, t_end, params, initial_state, control_effort_s0, dispersal_eq);

% CALCULATIONS 
% Calculate coral cover and cots over time
coral_c4_s0 = sum(C_y_f_c4_s0, 1);
starfish_age2_c4_s0 = sum(N_y_2_c4_s0, 1);
starfish_age1_c4_s0 = sum(N_y_1_c4_s0, 1);
starfish_age0_c4_s0 = sum(N_y_0_c4_s0, 1);

% Calculate coral cover in initiation box over time
[coral_box_c4_s0, starfish_age2_box_c4_s0, starfish_age1_box_c4_s0, starfish_age0_box_c4_s0] = ...
    calculate_population_box(t_end, C_y_f_c4_s0, N_y_2_c4_s0, N_y_1_c4_s0, N_y_0_c4_s0, num_reefs, lon, lat);


% CONTROL SCENARIO 1 ------------------------------------------------------
% SOLVE 
% Solve using function which runs simulations
[t_vec_c4_s1, C_y_f_c4_s1, N_y_2_c4_s1, N_y_1_c4_s1, N_y_0_c4_s1, ~] = ...
    simulate_reefs(num_reefs, t_end, params, initial_state, control_effort_s1, dispersal_eq);

% CALCULATIONS 
% Calculate coral cover and cots over time
coral_c4_s1 = sum(C_y_f_c4_s1, 1);
starfish_age2_c4_s1 = sum(N_y_2_c4_s1, 1);
starfish_age1_c4_s1 = sum(N_y_1_c4_s1, 1);
starfish_age0_c4_s1 = sum(N_y_0_c4_s1, 1);

% Calculate coral cover in initiation box over time
[coral_box_c4_s1, starfish_age2_box_c4_s1, starfish_age1_box_c4_s1, starfish_age0_box_c4_s1] = ...
    calculate_population_box(t_end, C_y_f_c4_s1, N_y_2_c4_s1, N_y_1_c4_s1, N_y_0_c4_s1, num_reefs, lon, lat);


% CONTROL SCENARIO 2 ------------------------------------------------------
% SOLVE 
% Solve using function which runs simulations
[t_vec_c4_s2, C_y_f_c4_s2, N_y_2_c4_s2, N_y_1_c4_s2, N_y_0_c4_s2, ~] = ...
    simulate_reefs(num_reefs, t_end, params, initial_state, control_effort_s2, dispersal_eq);

% CALCULATIONS 
% Calculate coral cover and cots over time
coral_c4_s2 = sum(C_y_f_c4_s2, 1);
starfish_age2_c4_s2 = sum(N_y_2_c4_s2, 1);
starfish_age1_c4_s2 = sum(N_y_1_c4_s2, 1);
starfish_age0_c4_s2 = sum(N_y_0_c4_s2, 1);

% Calculate coral cover in initiation box over time
[coral_box_c4_s2, starfish_age2_box_c4_s2, starfish_age1_box_c4_s2, starfish_age0_box_c4_s2] = ...
    calculate_population_box(t_end, C_y_f_c4_s2, N_y_2_c4_s2, N_y_1_c4_s2, N_y_0_c4_s2, num_reefs, lon, lat);


% CONTROL SCENARIO 3 ------------------------------------------------------
% SOLVE 
% Solve using function which runs simulations
[t_vec_c4_s3, C_y_f_c4_s3, N_y_2_c4_s3, N_y_1_c4_s3, N_y_0_c4_s3, ~] = ...
    simulate_reefs(num_reefs, t_end, params, initial_state, control_effort_s3, dispersal_eq);

% CALCULATIONS 
% Calculate coral cover and cots over time
coral_c4_s3 = sum(C_y_f_c4_s3, 1);
starfish_age2_c4_s3 = sum(N_y_2_c4_s3, 1);
starfish_age1_c4_s3 = sum(N_y_1_c4_s3, 1);
starfish_age0_c4_s3 = sum(N_y_0_c4_s3, 1);

% Calculate coral cover in initiation box over time
[coral_box_c4_s3, starfish_age2_box_c4_s3, starfish_age1_box_c4_s3, starfish_age0_box_c4_s3] = ...
    calculate_population_box(t_end, C_y_f_c4_s3, N_y_2_c4_s3, N_y_1_c4_s3, N_y_0_c4_s3, num_reefs, lon, lat);


% CONTROL SCENARIO 4 ------------------------------------------------------
% SOLVE 
% Solve using function which runs simulations
[t_vec_c4_s4, C_y_f_c4_s4, N_y_2_c4_s4, N_y_1_c4_s4, N_y_0_c4_s4, ~] = ...
    simulate_reefs(num_reefs, t_end, params, initial_state, control_effort_s4, dispersal_eq);

% CALCULATIONS 
% Calculate coral cover and cots over time
coral_c4_s4 = sum(C_y_f_c4_s4, 1);
starfish_age2_c4_s4 = sum(N_y_2_c4_s4, 1);
starfish_age1_c4_s4 = sum(N_y_1_c4_s4, 1);
starfish_age0_c4_s4 = sum(N_y_0_c4_s4, 1);

% Calculate coral cover in initiation box over time
[coral_box_c4_s4, starfish_age2_box_c4_s4, starfish_age1_box_c4_s4, starfish_age0_box_c4_s4] = ...
    calculate_population_box(t_end, C_y_f_c4_s4, N_y_2_c4_s4, N_y_1_c4_s4, N_y_0_c4_s4, num_reefs, lon, lat);


%% CASE 5: 100 COTS AT EACH REEF ==========================================
% INITIAL SYSTEM STATE ----------------------------------------------------
% STARFISH
% Number of age 2+ COTS
initial_state.N_0_2 = zeros(num_reefs, 1);

% Look for reefs within the initiation box, and put some starfish there
for i = 1:num_reefs
    if (lat(i) > -17 && lat(i) < -14.75) && (lon(i) > 145 && lon(i) < 147)
        initial_state.N_0_2(i) = 100;
    end
end

% Initialise age 1 and 0 COTS based on modified Morello initial conditions
initial_state.N_0_1 = initial_state.N_0_2 .* exp(params.M_cots * (1 ...
    - params.p_tilde * (initial_state.C_0_f ./ (1 + initial_state.C_0_f))));
initial_state.N_0_0 = initial_state.N_0_2 .* exp(2 * params.M_cots * (1 ...
    - params.p_tilde * (initial_state.C_0_f ./ (1 + initial_state.C_0_f))));


% CONTROL SCENARIO 0 ------------------------------------------------------
% SOLVE 
% Solve using function which runs simulations
[t_vec_c5_s0, C_y_f_c5_s0, N_y_2_c5_s0, N_y_1_c5_s0, N_y_0_c5_s0, ~] = ...
    simulate_reefs(num_reefs, t_end, params, initial_state, control_effort_s0, dispersal_eq);

% CALCULATIONS 
% Calculate coral cover and cots over time
coral_c5_s0 = sum(C_y_f_c5_s0, 1);
starfish_age2_c5_s0 = sum(N_y_2_c5_s0, 1);
starfish_age1_c5_s0 = sum(N_y_1_c5_s0, 1);
starfish_age0_c5_s0 = sum(N_y_0_c5_s0, 1);

% Calculate coral cover in initiation box over time
[coral_box_c5_s0, starfish_age2_box_c5_s0, starfish_age1_box_c5_s0, starfish_age0_box_c5_s0] = ...
    calculate_population_box(t_end, C_y_f_c5_s0, N_y_2_c5_s0, N_y_1_c5_s0, N_y_0_c5_s0, num_reefs, lon, lat);


% CONTROL SCENARIO 1 ------------------------------------------------------
% SOLVE 
% Solve using function which runs simulations
[t_vec_c5_s1, C_y_f_c5_s1, N_y_2_c5_s1, N_y_1_c5_s1, N_y_0_c5_s1, ~] = ...
    simulate_reefs(num_reefs, t_end, params, initial_state, control_effort_s1, dispersal_eq);

% CALCULATIONS 
% Calculate coral cover and cots over time
coral_c5_s1 = sum(C_y_f_c5_s1, 1);
starfish_age2_c5_s1 = sum(N_y_2_c5_s1, 1);
starfish_age1_c5_s1 = sum(N_y_1_c5_s1, 1);
starfish_age0_c5_s1 = sum(N_y_0_c5_s1, 1);

% Calculate coral cover in initiation box over time
[coral_box_c5_s1, starfish_age2_box_c5_s1, starfish_age1_box_c5_s1, starfish_age0_box_c5_s1] = ...
    calculate_population_box(t_end, C_y_f_c5_s1, N_y_2_c5_s1, N_y_1_c5_s1, N_y_0_c5_s1, num_reefs, lon, lat);


% CONTROL SCENARIO 2 ------------------------------------------------------
% SOLVE 
% Solve using function which runs simulations
[t_vec_c5_s2, C_y_f_c5_s2, N_y_2_c5_s2, N_y_1_c5_s2, N_y_0_c5_s2, ~] = ...
    simulate_reefs(num_reefs, t_end, params, initial_state, control_effort_s2, dispersal_eq);

% CALCULATIONS 
% Calculate coral cover and cots over time
coral_c5_s2 = sum(C_y_f_c5_s2, 1);
starfish_age2_c5_s2 = sum(N_y_2_c5_s2, 1);
starfish_age1_c5_s2 = sum(N_y_1_c5_s2, 1);
starfish_age0_c5_s2 = sum(N_y_0_c5_s2, 1);

% Calculate coral cover in initiation box over time
[coral_box_c5_s2, starfish_age2_box_c5_s2, starfish_age1_box_c5_s2, starfish_age0_box_c5_s2] = ...
    calculate_population_box(t_end, C_y_f_c5_s2, N_y_2_c5_s2, N_y_1_c5_s2, N_y_0_c5_s2, num_reefs, lon, lat);


% CONTROL SCENARIO 3 ------------------------------------------------------
% SOLVE 
% Solve using function which runs simulations
[t_vec_c5_s3, C_y_f_c5_s3, N_y_2_c5_s3, N_y_1_c5_s3, N_y_0_c5_s3, ~] = ...
    simulate_reefs(num_reefs, t_end, params, initial_state, control_effort_s3, dispersal_eq);

% CALCULATIONS 
% Calculate coral cover and cots over time
coral_c5_s3 = sum(C_y_f_c5_s3, 1);
starfish_age2_c5_s3 = sum(N_y_2_c5_s3, 1);
starfish_age1_c5_s3 = sum(N_y_1_c5_s3, 1);
starfish_age0_c5_s3 = sum(N_y_0_c5_s3, 1);

% Calculate coral cover in initiation box over time
[coral_box_c5_s3, starfish_age2_box_c5_s3, starfish_age1_box_c5_s3, starfish_age0_box_c5_s3] = ...
    calculate_population_box(t_end, C_y_f_c5_s3, N_y_2_c5_s3, N_y_1_c5_s3, N_y_0_c5_s3, num_reefs, lon, lat);


% CONTROL SCENARIO 4 ------------------------------------------------------
% SOLVE 
% Solve using function which runs simulations
[t_vec_c5_s4, C_y_f_c5_s4, N_y_2_c5_s4, N_y_1_c5_s4, N_y_0_c5_s4, ~] = ...
    simulate_reefs(num_reefs, t_end, params, initial_state, control_effort_s4, dispersal_eq);

% CALCULATIONS 
% Calculate coral cover and cots over time
coral_c5_s4 = sum(C_y_f_c5_s4, 1);
starfish_age2_c5_s4 = sum(N_y_2_c5_s4, 1);
starfish_age1_c5_s4 = sum(N_y_1_c5_s4, 1);
starfish_age0_c5_s4 = sum(N_y_0_c5_s4, 1);

% Calculate coral cover in initiation box over time
[coral_box_c5_s4, starfish_age2_box_c5_s4, starfish_age1_box_c5_s4, starfish_age0_box_c5_s4] = ...
    calculate_population_box(t_end, C_y_f_c5_s4, N_y_2_c5_s4, N_y_1_c5_s4, N_y_0_c5_s4, num_reefs, lon, lat);


%% PLOT

% Fontsizes for plotting
axis_FS = 14;
title_FS = 16;
legend_FS = 13;
ticks_FS = 12;

% Colours for plotting
colour_scheme = cbrewer('div', 'RdBu', 4);

% Collate all the data for plotting
initial_starfish_vals = categorical({'5', '10', '25', '50', '100'});
initial_starfish_vals = reordercats(initial_starfish_vals, {'5', '10', '25', '50', '100'});
scenario_0_coral = [coral_c1_s0(end) coral_c2_s0(end) coral_c3_s0(end) coral_c4_s0(end) coral_c5_s0(end)];
scenario_1_coral = [coral_c1_s1(end) coral_c2_s1(end) coral_c3_s1(end) coral_c4_s1(end) coral_c5_s1(end)];
scenario_2_coral = [coral_c1_s2(end) coral_c2_s2(end) coral_c3_s2(end) coral_c4_s2(end) coral_c5_s2(end)];
scenario_3_coral = [coral_c1_s3(end) coral_c2_s3(end) coral_c3_s3(end) coral_c4_s3(end) coral_c5_s3(end)];
scenario_4_coral = [coral_c1_s4(end) coral_c2_s4(end) coral_c3_s4(end) coral_c4_s4(end) coral_c5_s4(end)];

% Plot final coral cover for all scenarios against number of initial adult starfish
figure(10), clf, hold on
scatter(initial_starfish_vals, scenario_0_coral, 100, 'black', 'filled')
scatter(initial_starfish_vals, scenario_1_coral, 100, colour_scheme(1, :), 'filled')
scatter(initial_starfish_vals, scenario_2_coral, 100, colour_scheme(2, :), 'filled')
scatter(initial_starfish_vals, scenario_3_coral, 100, colour_scheme(3, :), 'filled')
scatter(initial_starfish_vals, scenario_4_coral, 100, colour_scheme(4, :), 'filled')
set(gca, 'FontSize', ticks_FS);
ylim([3300 3600])
set(gca, 'YTick', 3300:100:3600);
xlabel('Initial no. of adult (age 2+) COTS', 'Interpreter', 'Latex', 'Fontsize', axis_FS)
ylabel('Total coral cover ($km^2$)', 'Interpreter', 'Latex', ...
    'Fontsize', axis_FS)
title('\qquad\qquad\qquad\qquad\qquad Total coral cover on GBR after 100 years for varying initial no. of adult COTS', ...
    'Interpreter', 'Latex', 'Fontsize', title_FS)
legend('No control', '100\% effort over 1737.1 $km^2$', '50\% effort over 3474.2 $km^2$', ...
    '25\% effort over 6948.4 $km^2$', '12.2\% effort over 14240 $km^2$',  ...
    'Location', 'NorthEastOutside', 'Interpreter', 'Latex', 'Fontsize', legend_FS)

% Save - to avoid font resizing in colorbar
saveas(gcf, 'Plots/03_paper/sensitivity_analysis_v2.png')
