# Supplementary material for: Optimising crown-of-thorns starfish control effort on the Great Barrier Reef
Source: PLoS One. 2025 Jul 15;20(7):e0302616. doi: 10.1371/journal.pone.0302616 (PMC12262835; doi:10.1371/journal.pone.0302616)
Supplement: S1 File — (ZIP) [file pone.0302616.s002.zip › AgarwalCode_PLoSOne/DataSources/SupportingInformation_ReefData.csv]

Longitude	Latitude	Reef Area or K_(f,i) (sqkm)	alpha_(sf,i)	beta_(sf,i)
143.087942897071	-10.7763068876344	2.5	0.000129	0.01
142.558695289835	-10.7116068807736	1.9	9.804e-05	0.0076
142.606894667604	-10.7333983179196	0.4	2.064e-05	0.0016
142.623998778725	-10.725732496834	1.2	6.192e-05	0.0048
142.684213936865	-10.715716746813	0.6	3.096e-05	0.0024
142.738347449304	-10.6792367775094	9.4	0.00048504	0.0376
142.785149119132	-10.684345275531	5.6	0.00028896	0.0224
142.738184129895	-10.712074387989	36.9	0.00190404	0.1476
142.623702449885	-10.7727071870189	0.2	1.032e-05	0.0008
142.572425427453	-10.8256332454754	0.6	3.096e-05	0.0024
142.575217025797	-10.8370697529288	0.6	3.096e-05	0.0024
142.720743329862	-10.8209834735815	1.9	9.804e-05	0.0076
142.754891647843	-10.8183620575565	16.9	0.00087204	0.0676
142.927314785016	-10.8095847873918	0.8	4.128e-05	0.0032
142.981214506753	-10.8010717530817	2.5	0.000129	0.01
142.69374642211	-10.890156118885	0.2	1.032e-05	0.0008
142.769621648141	-10.9010319276605	1.9	9.804e-05	0.0076
142.706840430265	-10.9447729259004	0.6	3.096e-05	0.0024
143.250972797371	-10.6852698289541	1.2	6.192e-05	0.0048
143.43243389452	-10.6984722385784	9.4	0.00048504	0.0376
143.465070025697	-10.6980770036978	1.9	9.804e-05	0.0076
143.188542221394	-10.73469166323	5	0.000258	0.02
143.334655524166	-10.7362378391849	3.1	0.00015996	0.0124
143.328977748006	-10.7600958545115	3.8	0.00019608	0.0152
143.410964465825	-10.7777133547499	1.6	8.256e-05	0.0064
143.351215160705	-10.808055404382	1.2	6.192e-05	0.0048
143.317601724466	-10.8323047484779	0.8	4.128e-05	0.0032
143.346929327962	-10.8431535381655	1.9	9.804e-05	0.0076
143.296524376256	-10.8396761385712	0.8	4.128e-05	0.0032
143.400453588838	-10.8484869189444	0.6	3.096e-05	0.0024
143.236563165843	-10.8531918932255	1.2	6.192e-05	0.0048
143.209086895955	-10.8988193661281	1.2	6.192e-05	0.0048
143.176855277526	-10.9079662618304	1.2	6.192e-05	0.0048
143.385398071159	-10.9076521291726	1.2	6.192e-05	0.0048
143.315013452347	-10.9148573416549	1	5.16e-05	0.004
143.240549201912	-10.9478317558393	1.2	6.192e-05	0.0048
143.156268762438	-10.9510158970533	0.8	4.128e-05	0.0032
143.128348900166	-10.9529324592746	0.8	4.128e-05	0.0032
143.12324411026	-10.987238087726	1.2	6.192e-05	0.0048
143.971029765417	-10.6841946063759	7.5	0.000387	0.03
143.780964147466	-10.6974159190335	17.2	0.00088752	0.0688
143.978870723498	-10.7082622600848	6.2	0.00031992	0.0248
143.960292662868	-10.7230253379498	3.1	0.00015996	0.0124
143.982302758221	-10.7229829180749	7.2	0.00037152	0.0288
143.502654200674	-10.6989791382103	1.2	6.192e-05	0.0048
143.968103954301	-10.7356636808164	2.5	0.000129	0.01
143.975388089705	-10.7371124845076	1.2	6.192e-05	0.0048
143.992155576266	-10.7513021160403	18.8	0.00097008	0.0752
143.649142046837	-10.8020298893755	15	0.000774	0.06
143.504569626239	-10.7711010835004	1.2	6.192e-05	0.0048
143.979061787982	-10.7758921857727	4.39	0.000226524	0.01756
143.992451416674	-10.7828301176549	6.2	0.00031992	0.0248
143.995167153743	-10.7920018722761	1.2	6.192e-05	0.0048
144.009161890612	-10.8058579913616	3.8	0.00019608	0.0152
144.003601463237	-10.8244351615671	2.5	0.000129	0.01
143.821688345453	-10.8257007306027	0.5	2.58e-05	0.002
143.830876333807	-10.8267878853596	0.5	2.58e-05	0.002
144.015824373108	-10.8453677498374	4.39	0.000226524	0.01756
143.997655540704	-10.8723271904771	1.2	6.192e-05	0.0048
143.794636457437	-10.872101910422	1.5	7.74e-05	0.006
143.556152137756	-10.8988054719312	0.8	4.128e-05	0.0032
144.022284121846	-10.9259890367836	6.9	0.00035604	0.0276
144.014534266208	-11.0133275220711	1.9	9.804e-05	0.0076
144.002889382942	-11.0233341684744	3.1	0.00015996	0.0124
142.607286109351	-10.7591663279192	0.2	1.032e-05	0.0008
142.593075492136	-10.7830657994581	0.2	1.032e-05	0.0008
142.990615339083	-11.0057534042667	0.8	4.128e-05	0.0032
142.785428516496	-11.0715378036902	2	0.0001032	0.008
142.809736196408	-11.25132616653	1.2	6.192e-05	0.0048
142.871287436554	-11.2576177556824	1.9	9.804e-05	0.0076
142.927114278071	-11.2517835412983	2.5	0.000129	0.01
142.866782514242	-11.3725214188417	0.3	1.548e-05	0.0012
142.96332951618	-11.387717827192	2.1	0.00010836	0.0084
142.841586301598	-11.4271763007589	0.4	2.064e-05	0.0016
143.249665465535	-11.0274698250849	3.4	0.00017544	0.0136
143.688481233685	-11.6222792262618	13.2	0.00068112	0.0528
143.66887516868	-11.6746292787429	69.39	0.003580524	0.27756
143.091169611568	-11.0725061637657	14.4	0.00074304	0.0576
143.027111371687	-11.1174979471798	2.1	0.00010836	0.0084
143.26026826649	-11.1327402647369	1.9	9.804e-05	0.0076
143.096883771323	-11.1738758120577	12.8	0.00066048	0.0512
143.028937287015	-11.1829581786453	5.6	0.00028896	0.0224
143.205062711791	-11.1938058685812	2.5	0.000129	0.01
143.361245840094	-11.2313556392199	30.6	0.00157896	0.1224
142.999390910217	-11.2443559577748	2.5	0.000129	0.01
143.255097781951	-11.2422943891207	6.8	0.00035088	0.0272
143.146904328208	-11.2709168548903	1.9	9.804e-05	0.0076
143.204841113371	-11.299767727665	4.7	0.00024252	0.0188
143.126346746281	-11.3426413026661	3.1	0.00015996	0.0124
143.332521973443	-11.3614520193836	3.1	0.00015996	0.0124
143.068575518213	-11.3907343937504	1.8	9.288e-05	0.0072
143.033882083573	-11.386744472081	1.2	6.192e-05	0.0048
143.164055302973	-11.4352526862893	9.7	0.00050052	0.0388
143.040667078881	-11.4558587362408	4	0.0002064	0.016
143.298629840082	-11.4813633190903	98.1	0.00506196	0.3924
143.123594888699	-11.4687769655782	1.9	9.804e-05	0.0076
143.155419786966	-11.4730892338295	8.1	0.00041796	0.0324
143.072689662522	-11.4828038654783	1.9	9.804e-05	0.0076
143.038422117606	-11.4892838646421	2.5	0.000129	0.01
143.028176756741	-11.499767599337	3.4	0.00017544	0.0136
143.808911094653	-11.3226696381893	128.1	0.00660996	0.5124
143.993993403736	-11.2846868545434	0.6	3.096e-05	0.0024
144.004447622155	-11.2840297722385	0.5	2.58e-05	0.002
143.979471502893	-11.2983357790718	0.2	1.032e-05	0.0008
143.960976007069	-11.3237573907764	0.2	1.032e-05	0.0008
143.953458156569	-11.3480208802634	0.4	2.064e-05	0.0016
143.951183532606	-11.3576181625736	2.5	0.000129	0.01
143.950361181584	-11.3646603755602	0.8	4.128e-05	0.0032
143.954162643873	-11.3726442671262	0.3	1.548e-05	0.0012
143.960463402579	-11.3836371591917	1.2	6.192e-05	0.0048
143.964087878984	-11.4037765840551	0.1	5.16e-06	0.0004
143.78038989878	-11.4071461581759	3.8	0.00019608	0.0152
143.9658155321	-11.4125148334521	0.2	1.032e-05	0.0008
143.775841449336	-11.4258243513709	5	0.000258	0.02
143.765725886975	-11.457590139195	3.8	0.00019608	0.0152
143.96768170399	-11.4654340650073	2.6	0.00013416	0.0104
143.619175129627	-11.4699994666743	15.6	0.00080496	0.0624
143.944737962412	-11.4845021207803	0.1	5.16e-06	0.0004
143.900349140345	-11.4804205046173	3.1	0.00015996	0.0124
143.923917526239	-11.4956130552081	1.2	6.192e-05	0.0048
143.862029819373	-11.4942103956527	1.2	6.192e-05	0.0048
143.998464768091	-11.030993582716	1.2	6.192e-05	0.0048
144.018943308432	-11.0391749885985	1.5	7.74e-05	0.006
144.037240142423	-11.0535344298583	3.1	0.00015996	0.0124
144.040289547925	-11.0702836012449	0.8	4.128e-05	0.0032
144.041364471182	-11.1043392323155	8.1	0.00041796	0.0324
144.03634467237	-11.1333819772648	1.2	6.192e-05	0.0048
144.06067278944	-11.1488793020101	10	0.000516	0.04
144.058201648576	-11.1867431506941	1.9	9.804e-05	0.0076
144.045488698754	-11.1961181936965	1.9	9.804e-05	0.0076
144.05020518858	-11.2098394593219	1.9	9.804e-05	0.0076
144.053294364573	-11.2195399652706	1.2	6.192e-05	0.0048
144.06556308979	-11.2555689776188	13.1	0.00067596	0.0524
144.024467218346	-11.2793673747248	1.9	9.804e-05	0.0076
144.040920357563	-11.2821485613946	1.2	6.192e-05	0.0048
144.036337439435	-11.4250918689352	5	0.000258	0.02
144.069359942629	-11.4928712314065	27.5	0.001419	0.11
142.870405658702	-11.5127364426465	3.8	0.00019608	0.0152
142.847415863704	-11.5643444977565	4.39	0.000226524	0.01756
142.89740831907	-11.5918172206846	0.6	3.096e-05	0.0024
142.857179467522	-11.6283330445234	0.8	4.128e-05	0.0032
142.93752374857	-11.5986097981637	2.5	0.000129	0.01
142.906411159271	-11.6522254522031	0.8	4.128e-05	0.0032
142.98562750071	-11.733931804868	3.9	0.00020124	0.0156
142.972940079762	-11.7622326824095	7.3	0.00037668	0.0292
142.895616129665	-11.7700785059875	1.5	7.74e-05	0.006
142.914027476059	-11.7722276886481	1.9	9.804e-05	0.0076
142.9328640637	-11.7730734922399	5	0.000258	0.02
142.95490478508	-11.7696880600128	0.3	1.548e-05	0.0012
142.877180453718	-11.7820928907019	0.4	2.064e-05	0.0016
142.85673832376	-11.8011161093616	3.8	0.00019608	0.0152
142.935619922261	-11.8066806042065	0.6	3.096e-05	0.0024
142.901328696079	-11.8098258300032	1.2	6.192e-05	0.0048
142.894762747879	-11.8280494246228	0.6	3.096e-05	0.0024
142.875133875127	-11.84472933749	11.8	0.00060888	0.0472
142.937595787825	-11.8445453901348	0.4	2.064e-05	0.0016
142.992287200138	-11.8635200048762	0.8	4.128e-05	0.0032
142.908393613853	-11.8665133228755	7.5	0.000387	0.03
142.969114670368	-11.8859969798082	0.3	1.548e-05	0.0012
143.079757240334	-11.5183983798598	1.9	9.804e-05	0.0076
143.176525100197	-11.5344724052076	22.5	0.001161	0.09
143.015391041586	-11.5515844542861	20	0.001032	0.08
143.230279179583	-11.5812522100309	6.3	0.00032508	0.0252
143.176382701807	-11.5901580091646	15	0.000774	0.06
143.397372467397	-11.5872265150842	45.6	0.00235296	0.1824
143.00863790136	-11.5945897574619	3.1	0.00015996	0.0124
143.290031861011	-11.6052582750726	2.5	0.000129	0.01
143.191435524788	-11.7121597026065	6.3	0.00032508	0.0252
143.246266225969	-11.7341800967165	0.8	4.128e-05	0.0032
143.084641782441	-11.7929129755937	0.8	4.128e-05	0.0032
143.263997472156	-11.804516993048	0.8	4.128e-05	0.0032
143.36410880522	-11.8449145709084	301.3	0.01554708	1.2052
143.285428045595	-11.8691580354121	1.2	6.192e-05	0.0048
143.294969304379	-11.8746793671532	0.1	5.16e-06	0.0004
143.106873058473	-11.892519686877	1.9	9.804e-05	0.0076
143.128255006218	-11.9047810690133	1.2	6.192e-05	0.0048
143.439106592959	-11.9322405474704	4.39	0.000226524	0.01756
143.267928644823	-11.954423084997	0.3	1.548e-05	0.0012
143.269879394663	-11.9636359954042	1.2	6.192e-05	0.0048
143.267454626642	-11.9716438038003	1.2	6.192e-05	0.0048
143.285379916279	-11.9708957382678	1	5.16e-05	0.004
143.253674548516	-11.9731407445208	0.5	2.58e-05	0.002
143.229917958134	-11.9691628177154	0.9	4.644e-05	0.0036
143.268840238417	-11.985763771569	0.01	5.16e-07	4e-05
143.245974214095	-11.9919712637993	0.6	3.096e-05	0.0024
143.239936587608	-12.000351926704	1.9	9.804e-05	0.0076
143.960786947281	-11.5136044441424	1.9	9.804e-05	0.0076
143.657812530353	-11.5200222179258	16.3	0.00084108	0.0652
143.866449943283	-11.5327053826455	0.4	2.064e-05	0.0016
143.876589460549	-11.5279536947694	2.5	0.000129	0.01
143.856948216045	-11.5422163667129	0.4	2.064e-05	0.0016
143.863990706313	-11.5511739226543	0.4	2.064e-05	0.0016
143.861306908133	-11.5610361924263	0.3	1.548e-05	0.0012
143.715476888486	-11.5675586634845	3.1	0.00015996	0.0124
143.85458615199	-11.5937901080546	1	5.16e-05	0.004
143.513115396059	-11.5841609610691	0.4	2.064e-05	0.0016
143.878016825563	-11.6312192898106	0.3	1.548e-05	0.0012
143.892758382854	-11.7704419563589	8.1	0.00041796	0.0324
143.868453325327	-11.7826154807667	0.1	5.16e-06	0.0004
143.863760102576	-11.8021976274034	0.3	1.548e-05	0.0012
143.967524237268	-11.8022247358628	5.6	0.00028896	0.0224
143.849310553597	-11.8321300885047	6.2	0.00031992	0.0248
143.822967223457	-11.8556810274066	1.9	9.804e-05	0.0076
143.64379204581	-11.8874891723172	0.4	2.064e-05	0.0016
143.678549297372	-11.8902032715526	0.6	3.096e-05	0.0024
143.825529426098	-11.8841864644324	2.5	0.000129	0.01
143.832395543821	-11.8990795530659	2.5	0.000129	0.01
143.690747794857	-11.9268455614744	1	5.16e-05	0.004
143.851165944907	-11.9267325795076	5.6	0.00028896	0.0224
143.86543531632	-11.9540662288836	2.3	0.00011868	0.0092
143.983545171884	-11.9487316891036	14.1	0.00072756	0.0564
143.884231918805	-11.9816550229976	2.5	0.000129	0.01
144.039792506663	-11.5956389622636	1.9	9.804e-05	0.0076
144.044530591756	-11.7577442054659	104.4	0.00538704	0.4176
143.299389375788	-12.0319343221277	4.39	0.000226524	0.01756
143.462870652095	-12.1128181519642	393.1	0.02028396	1.5724
143.263138878061	-12.099113102514	6.2	0.00031992	0.0248
143.215458183754	-12.1263763380288	0.2	1.032e-05	0.0008
143.274969799232	-12.1408354199105	1.9	9.804e-05	0.0076
143.384202239501	-12.1474701702263	61.6	0.00317856	0.2464
143.108883208149	-12.1895712897424	1.9	9.804e-05	0.0076
143.13256681971	-12.2353351182557	1.5	7.74e-05	0.006
143.283361931336	-12.232063098966	7.5	0.000387	0.03
143.204671652371	-12.2448388220497	0.8	4.128e-05	0.0032
143.23501161627	-12.2519966441437	3.8	0.00019608	0.0152
143.272151330505	-12.2471048529131	1.9	9.804e-05	0.0076
143.299077184203	-12.2741201201421	1.6	8.256e-05	0.0064
143.453045085792	-12.2983148555272	1.2	6.192e-05	0.0048
143.212875528606	-12.3585737105863	6.2	0.00031992	0.0248
143.493184509992	-12.3791260064045	4.1	0.00021156	0.0164
143.470837540239	-12.4612941326058	115.6	0.00596496	0.4624
143.906245314029	-11.9960530339433	0.1	5.16e-06	0.0004
143.910341227903	-11.9983031392198	1.2	6.192e-05	0.0048
143.953303784576	-12.0213200873653	1.9	9.804e-05	0.0076
143.846889558166	-12.0348393771159	3.1	0.00015996	0.0124
143.895816720903	-12.0482315897931	1.9	9.804e-05	0.0076
143.831359905302	-12.0432643937424	0.8	4.128e-05	0.0032
143.960740214224	-12.0662101244895	13.1	0.00067596	0.0524
143.916086252345	-12.0569531991723	0.3	1.548e-05	0.0012
143.816795462994	-12.052833144549	1.9	9.804e-05	0.0076
143.801214422741	-12.0965979049934	4.39	0.000226524	0.01756
143.808290785211	-12.1339564362164	2	0.0001032	0.008
143.788757806064	-12.1600626377217	1.9	9.804e-05	0.0076
143.779734403296	-12.1956258925887	0.5	2.58e-05	0.002
143.792207043963	-12.2101746424955	1.2	6.192e-05	0.0048
143.849962884128	-12.2227720823465	0.1	5.16e-06	0.0004
143.81789290822	-12.2237043893089	0.1	5.16e-06	0.0004
143.8727222966	-12.241446962717	0.1	5.16e-06	0.0004
143.900783590029	-12.2852756348724	25	0.00129	0.1
143.82876050124	-12.3413602469914	5	0.000258	0.02
143.788536132455	-12.3652903243428	5	0.000258	0.02
143.761226041609	-12.3899467494509	7.2	0.00037152	0.0288
143.746858584106	-12.4138667158514	1.6	8.256e-05	0.0064
143.844911775853	-12.4164777372709	0.4	2.064e-05	0.0016
143.750253055141	-12.4389470446196	3.8	0.00019608	0.0152
143.761928627781	-12.4679306142484	4.89	0.000252324	0.01956
143.758044097006	-12.4851296349261	2.19	0.000113004	0.00876
143.322208797847	-12.5531863525774	4.5	0.0002322	0.018
143.391947518848	-12.5856344319892	3.8	0.00019608	0.0152
143.434736411728	-12.6129460467556	1.2	6.192e-05	0.0048
143.417519597644	-12.65466293696	3.1	0.00015996	0.0124
143.395785779835	-12.7136387356759	0.4	2.064e-05	0.0016
143.396270007563	-12.7552113924066	2.5	0.000129	0.01
143.465113623953	-12.7796232238811	0.3	1.548e-05	0.0012
143.370814233109	-12.7784290815239	3.1	0.00015996	0.0124
143.486777575443	-12.7833483828814	0.8	4.128e-05	0.0032
143.769095150862	-12.5165072408705	6.2	0.00031992	0.0248
143.602776991927	-12.5214515830987	14.7	0.00075852	0.0588
143.778484158492	-12.5706198343002	1.9	9.804e-05	0.0076
143.793916470142	-12.5837072481953	5.6	0.00028896	0.0224
143.863870908357	-12.5847979773474	3.4	0.00017544	0.0136
143.807789642196	-12.6006148065655	0.3	1.548e-05	0.0012
143.520719432216	-12.5936938120899	21.9	0.00113004	0.0876
143.833750187284	-12.6368545919499	5	0.000258	0.02
143.560369966849	-12.6419953900233	10.6	0.00054696	0.0424
143.841032960726	-12.6840615936939	10.6	0.00054696	0.0424
143.811865993668	-12.6971805523756	1.9	9.804e-05	0.0076
143.808849137442	-12.7072083420516	2.5	0.000129	0.01
143.608223259242	-12.7153340882865	10.9	0.00056244	0.0436
143.790906729399	-12.7475419073202	9.4	0.00048504	0.0376
143.601786100627	-12.7672471603089	2.5	0.000129	0.01
143.800788439417	-12.7989602025262	2.1	0.00010836	0.0084
143.832648188145	-12.8331084808256	15	0.000774	0.06
143.608624048821	-12.8116160991613	0.6	3.096e-05	0.0024
143.704317114858	-12.8745627729327	36.9	0.00190404	0.1476
143.818386032767	-12.8960251062176	8.4	0.00043344	0.0336
143.599763025259	-12.8882609636913	1.9	9.804e-05	0.0076
143.525805582379	-12.9227419306966	13.1	0.00067596	0.0524
143.822753081489	-12.9354045482274	6.9	0.00035604	0.0276
143.826254685178	-12.9676471930898	4.39	0.000226524	0.01756
143.847864780019	-12.9999414561149	6.2	0.00031992	0.0248
143.612148441167	-12.9921094476422	0.6	3.096e-05	0.0024
143.856402291786	-13.0236931956966	1.2	6.192e-05	0.0048
143.540075066049	-13.0318180469632	1.2	6.192e-05	0.0048
143.870936966033	-13.0405160034793	2.5	0.000129	0.01
143.626119163724	-13.0441502281186	5	0.000258	0.02
143.515098179409	-13.0321359576444	3.8	0.00019608	0.0152
143.555771813551	-13.0659850402644	1.4	7.224e-05	0.0056
143.695632427335	-13.0680362470737	18.8	0.00097008	0.0752
143.899619738199	-13.0730227581626	0.8	4.128e-05	0.0032
143.928083678304	-13.0813109487926	0.1	5.16e-06	0.0004
143.511228510923	-13.1110765141136	0.2	1.032e-05	0.0008
143.557109499724	-13.1103379712845	0.2	1.032e-05	0.0008
143.730210855723	-13.0976300465869	11.3	0.00058308	0.0452
143.652736347288	-13.1103016394678	16.9	0.00087204	0.0676
143.639749825779	-13.1532623809401	0.1	5.16e-06	0.0004
143.614744915412	-13.1517832766452	0.1	5.16e-06	0.0004
143.659455386053	-13.1635413952929	0.1	5.16e-06	0.0004
143.767064116883	-13.1684466950273	3.8	0.00019608	0.0152
143.959049554963	-13.1544706339783	38.8	0.00200208	0.1552
143.525963905132	-13.1753870381182	3.1	0.00015996	0.0124
143.571982483835	-13.185381991269	1.9	9.804e-05	0.0076
143.736033387789	-13.2346858501343	37.5	0.001935	0.15
143.567904587199	-13.2186069709883	0.4	2.064e-05	0.0016
143.944723560022	-13.2763106435606	3.1	0.00015996	0.0124
143.693175527216	-13.2803534382895	10	0.000516	0.04
143.527660573528	-13.2941536008751	0.6	3.096e-05	0.0024
143.595510408897	-13.2780522577263	0.2	1.032e-05	0.0008
143.670871138978	-13.3093124960833	0.4	2.064e-05	0.0016
143.973125126837	-13.3242834567892	13.1	0.00067596	0.0524
143.727686826194	-13.328039314815	0.4	2.064e-05	0.0016
143.595101811115	-13.3305770756692	0.2	1.032e-05	0.0008
143.778304361433	-13.3369426636196	29.4	0.00151704	0.1176
143.959646251277	-13.3685419407124	2.5	0.000129	0.01
143.702334070606	-13.378819969394	6.2	0.00031992	0.0248
143.753636723371	-13.4134320950026	27.5	0.001419	0.11
143.974994819711	-13.4153491815637	1.9	9.804e-05	0.0076
143.81562155589	-13.4250641663023	16.9	0.00087204	0.0676
143.625220835647	-13.4557231547136	1.2	6.192e-05	0.0048
143.620876414403	-13.4693439896749	0.6	3.096e-05	0.0024
143.737622852207	-13.4873401016217	10.6	0.00054696	0.0424
144.051422265047	-13.4783291216451	11.6	0.00059856	0.0464
143.654086871554	-13.5439767992177	0.1	5.16e-06	0.0004
143.795940831392	-13.5234623472461	21.9	0.00113004	0.0876
143.862445824798	-13.5444446492161	73.8	0.00380808	0.2952
143.921642879025	-13.6415441394172	2.1	0.00010836	0.0084
143.826520488684	-13.6574445340228	51.3	0.00264708	0.2052
143.560722871446	-13.6459734838147	10.3	0.00053148	0.0412
143.729704535572	-13.6538253417738	4.39	0.000226524	0.01756
143.689498243097	-13.670706474174	1.2	6.192e-05	0.0048
143.814621066754	-13.7036578443249	1.2	6.192e-05	0.0048
143.561929722267	-13.7280945531002	1.6	8.256e-05	0.0064
143.834018694346	-13.7579033408643	80.6	0.00415896	0.3224
143.90350215615	-13.7436967762825	42.5	0.002193	0.17
143.94463321337	-13.7600587602247	1.9	9.804e-05	0.0076
143.639536727264	-13.7728046533147	1.2	6.192e-05	0.0048
143.548791371265	-13.7700664770081	5	0.000258	0.02
143.716917647737	-13.8666225193599	1.9	9.804e-05	0.0076
143.936736814655	-13.8673711978155	43.1	0.00222396	0.1724
143.643933279068	-13.8853917770768	0.3	1.548e-05	0.0012
143.603556357427	-13.8855742788206	2.5	0.000129	0.01
143.888569218125	-13.908984179104	0.4	2.064e-05	0.0016
143.840310592144	-13.9173217144369	3.8	0.00019608	0.0152
143.961578959469	-13.8802284882169	152.5	0.007869	0.61
143.61752264693	-13.9274848800486	1.5	7.74e-05	0.006
143.753660886302	-13.9458418921294	1.9	9.804e-05	0.0076
143.839589975878	-13.9629432961292	2.5	0.000129	0.01
143.678230650825	-13.9726636797661	0.4	2.064e-05	0.0016
144.089896451163	-13.5447548657795	24.4	0.00125904	0.0976
144.096296051284	-13.5987305682737	1.2	6.192e-05	0.0048
144.103180924959	-13.6297701003812	4.1	0.00021156	0.0164
144.164254738753	-13.6784094746264	18.09	0.000933444	0.07236
144.234695609139	-13.7346040828562	15.6	0.00080496	0.0624
144.265271608902	-13.780861499785	3.1	0.00015996	0.0124
144.024169869816	-13.8625029073535	16.59	0.000856044	0.06636
144.133590211227	-13.85673593821	5	0.000258	0.02
144.078348101081	-13.8692051658071	11.3	0.00058308	0.0452
144.311625001051	-13.8668632145707	58.8	0.00303408	0.2352
144.354917765857	-13.9233836963967	4.39	0.000226524	0.01756
144.348169704579	-13.9478182079166	1.2	6.192e-05	0.0048
144.397977036423	-13.9533452960361	15.7	0.00081012	0.0628
144.453108155392	-13.9785723601092	5.6	0.00028896	0.0224
144.573937488008	-13.9627351970091	0.6	3.096e-05	0.0024
144.51676885218	-13.9823318749491	10	0.000516	0.04
143.688704711476	-14.0328624285998	1.9	9.804e-05	0.0076
143.975310625976	-14.0052579294885	28.8	0.00148608	0.1152
143.856134040569	-14.0650028856507	0.2	1.032e-05	0.0008
143.911854850299	-14.0792800402755	0.6	3.096e-05	0.0024
143.70536018089	-14.1379318190941	9.79	0.000505164	0.03916
143.791242417944	-14.2272355781428	0.2	1.032e-05	0.0008
143.734821134915	-14.2566484526455	4.1	0.00021156	0.0164
143.777635815209	-14.2901579158369	0.6	3.096e-05	0.0024
144.11227298236	-13.9771802669235	207.5	0.010707	0.83
144.240503352547	-14.0689749300697	11.9	0.00061404	0.0476
143.999632861279	-14.1294915105057	0.4	2.064e-05	0.0016
144.229343094477	-14.159041448675	0.2	1.032e-05	0.0008
144.73588697746	-14.1811844248567	56.3	0.00290508	0.2252
144.244586401549	-14.2101658616649	0.6	3.096e-05	0.0024
144.222175471938	-14.2182038780741	0.9	4.644e-05	0.0036
144.265901208924	-14.2219979886551	0.6	3.096e-05	0.0024
144.354223194238	-14.2720815773623	0.2	1.032e-05	0.0008
144.735975384383	-14.0383679210739	192.1	0.00991236	0.7684
144.665751200172	-14.088653004307	1.2	6.192e-05	0.0048
144.523724635968	-14.1216552386177	3.9	0.00020124	0.0156
144.640484801463	-14.1529444452671	17.2	0.00088752	0.0688
144.257834778821	-14.1793434900276	0.9	4.644e-05	0.0036
144.800294776773	-14.1805231622496	16.2	0.00083592	0.0648
144.891443247297	-14.2007428818624	0.4	2.064e-05	0.0016
144.92720490678	-14.2134116062311	5.3	0.00027348	0.0212
144.956809462046	-14.2277275965584	0.6	3.096e-05	0.0024
144.739516921389	-14.2496075932366	136.5	0.0070434	0.546
144.685563245047	-14.2988433014302	0.9	4.644e-05	0.0036
144.792124442807	-14.3114569302902	7.8	0.00040248	0.0312
144.857086586142	-14.3226428110211	4.8	0.00024768	0.0192
144.736673902481	-14.3186221403495	16.3	0.00084108	0.0652
144.956327038737	-14.3294819357792	7.8	0.00040248	0.0312
144.713878118898	-14.3363535824813	0.1	5.16e-06	0.0004
144.594296137343	-14.3363390734955	0.3	1.548e-05	0.0012
144.588451091837	-14.3234408380491	2.1	0.00010836	0.0084
144.649394141921	-14.3437095870759	1	5.16e-05	0.004
144.755350877576	-14.3609954749129	14.3	0.00073788	0.0572
144.962068915878	-14.3778942978319	8	0.0004128	0.032
144.948147274277	-14.4150114321542	40.69	0.002099604	0.16276
144.889508415856	-14.4272172986103	6.7	0.00034572	0.0268
144.958665140373	-14.4584840101295	12.1	0.00062436	0.0484
144.632458595444	-14.441525257194	5.9	0.00030444	0.0236
144.892650788808	-14.4655364829115	0.6	3.096e-05	0.0024
144.694566601087	-14.4780913608282	0.5	2.58e-05	0.002
144.639838483459	-14.4773314766632	0.1	5.16e-06	0.0004
145.000738708579	-14.233618858039	3.8	0.00019608	0.0152
145.068802741977	-14.2687423111423	43.1	0.00222396	0.1724
145.163093099464	-14.291120611962	8	0.0004128	0.032
145.235903424968	-14.313585037222	0.5	2.58e-05	0.002
145.278746648198	-14.3431435600989	1.7	8.772e-05	0.0068
145.349681611068	-14.3766155723578	61.5	0.0031734	0.246
145.01820563593	-14.3673422312669	5.1	0.00026316	0.0204
145.033985714763	-14.4004561935593	1.9	9.804e-05	0.0076
145.08347636173	-14.4334884698706	15.8	0.00081528	0.0632
145.337906935788	-14.4339796340745	21.2	0.00109392	0.0848
145.042434561981	-14.4449405635286	1.09	5.6244e-05	0.00436
145.410862162807	-14.4432452797886	12.9	0.00066564	0.0516
145.48160517827	-14.457031717347	22	0.0011352	0.088
145.024016346133	-14.4742249509236	10.4	0.00053664	0.0416
145.200036353397	-14.4711932649685	150.1	0.00774516	0.6004
145.536929050089	-14.4992919157092	21.7	0.00111972	0.0868
144.970161664522	-14.5043913304343	7.8	0.00040248	0.0312
144.763556907986	-14.5063032231064	0.9	4.644e-05	0.0036
144.913000911672	-14.5060919918552	1	5.16e-05	0.004
144.845623522041	-14.5178778420818	0.2	1.032e-05	0.0008
144.971625268993	-14.5257531758819	1.6	8.256e-05	0.0064
144.855461139606	-14.5413544133967	0.1	5.16e-06	0.0004
144.989653175695	-14.5422986303144	0.9	4.644e-05	0.0036
144.91604374523	-14.5441809305148	0.1	5.16e-06	0.0004
144.86968029525	-14.5496511045416	0.2	1.032e-05	0.0008
144.904427544234	-14.5549410817586	0.6	3.096e-05	0.0024
144.888272512878	-14.5640575079861	1	5.16e-05	0.004
144.922143276609	-14.5729602868825	0.2	1.032e-05	0.0008
144.933396401311	-14.6159924425191	4.6	0.00023736	0.0184
144.922412078735	-14.6319492780065	4.3	0.00022188	0.0172
144.953468262995	-14.6847755959045	1	5.16e-05	0.004
144.99237072712	-14.7187006653062	0.4	2.064e-05	0.0016
144.954861930141	-14.7223832846282	1.2	6.192e-05	0.0048
145.157460229323	-14.5077030734056	1.3	6.708e-05	0.0052
145.254162425651	-14.6550696796032	1.6	8.256e-05	0.0064
145.453232273008	-14.6883245907312	0.5	2.58e-05	0.002
145.377337856816	-14.7137695823168	12	0.0006192	0.048
145.163278865232	-14.719113130897	0.1	5.16e-06	0.0004
145.193828152362	-14.725135741086	0.2	1.032e-05	0.0008
145.087260342482	-14.7360883923341	0.3	1.548e-05	0.0012
145.353820909383	-14.7626644577755	10.1	0.00052116	0.0404
145.085757644624	-14.7819572650487	14.2	0.00073272	0.0568
145.343514059058	-14.7872422954009	3.5	0.0001806	0.014
145.134771726938	-14.7999205487845	0.3	1.548e-05	0.0012
145.185359744668	-14.8242511125514	0.1	5.16e-06	0.0004
145.271422402896	-14.8526704021583	0.4	2.064e-05	0.0016
145.501843364637	-14.8638878860001	5.8	0.00029928	0.0232
145.514509648515	-14.9179775284004	5.3	0.00027348	0.0212
145.476395166264	-14.8964126671097	1.4	7.224e-05	0.0056
145.488963049789	-14.9453266690623	10.6	0.00054696	0.0424
145.334951799756	-14.9465365990511	0.1	5.16e-06	0.0004
145.590450390213	-14.5511886165254	13.7	0.00070692	0.0548
145.622794203344	-14.6019251389227	11.1	0.00057276	0.0444
145.646675590997	-14.6501426842587	7	0.0003612	0.028
145.536060784414	-14.7089476160721	0.4	2.064e-05	0.0016
145.581061620004	-14.7327604771657	0.2	1.032e-05	0.0008
145.511306268429	-14.7419304876308	0.9	4.644e-05	0.0036
145.53913929435	-14.7874061465694	4.3	0.00022188	0.0172
145.582425014064	-14.7830578895125	24.2	0.00124872	0.0968
145.709968139344	-14.8092585081264	115.6	0.00596496	0.4624
145.522776850505	-14.8204309125959	1.9	9.804e-05	0.0076
145.552804202686	-14.8252160729617	0.1	5.16e-06	0.0004
145.609705198351	-14.8486751044299	18.2	0.00093912	0.0728
145.557285905196	-14.8850252160662	1.09	5.6244e-05	0.00436
145.689273430898	-14.921972874417	0.8	4.128e-05	0.0032
145.680836254384	-14.933358794842	1.5	7.74e-05	0.006
145.689288113178	-14.9510271044631	2.1	0.00010836	0.0084
145.706895905151	-14.9912116907845	18.8	0.00097008	0.0752
145.441037628886	-15.0247095034691	1.8	9.288e-05	0.0072
145.384248951716	-15.0986653431821	1.3	6.708e-05	0.0052
145.265215207156	-15.0977462837351	0.1	5.16e-06	0.0004
145.424990044829	-15.1153766240062	1.6	8.256e-05	0.0064
145.316339658768	-15.1392351479947	1.6	8.256e-05	0.0064
145.245932849468	-15.1573454575101	3.6	0.00018576	0.0144
145.266800258826	-15.1602991328313	0.4	2.064e-05	0.0016
145.495119429736	-15.1674636034191	13.2	0.00068112	0.0528
145.247443903734	-15.1756747333462	1.5	7.74e-05	0.006
145.341270793956	-15.215995123917	0.5	2.58e-05	0.002
145.429283775782	-15.4141592190886	12.6	0.00065016	0.0504
145.417116179456	-15.4761071135861	9.7	0.00050052	0.0388
145.291134495898	-15.4806965264501	0.1	5.16e-06	0.0004
145.5680694078	-15.0062748459561	0.4	2.064e-05	0.0016
145.692916206216	-15.0342064180809	2.9	0.00014964	0.0116
145.532433946164	-15.0454392154531	0.4	2.064e-05	0.0016
145.570091871192	-15.050729635713	7.6	0.00039216	0.0304
145.722988773476	-15.0780301141708	15	0.000774	0.06
145.63508870339	-15.0990930744615	3.6	0.00018576	0.0144
145.665941937545	-15.0953829585502	2	0.0001032	0.008
145.577371679441	-15.1464871757926	25.9	0.00133644	0.1036
145.690311874932	-15.1378903803224	1.4	7.224e-05	0.0056
145.737698383078	-15.1883013312292	23.1	0.00119196	0.0924
145.619147071234	-15.1993737634109	1.9	9.804e-05	0.0076
145.561443412994	-15.2110510627194	11.3	0.00058308	0.0452
145.719885622009	-15.2423654919484	3.7	0.00019092	0.0148
145.533669422645	-15.2453722023251	2.5	0.000129	0.01
145.584698610788	-15.2522156277848	1.5	7.74e-05	0.006
145.752050745696	-15.2809114131908	10.4	0.00053664	0.0416
145.586264323999	-15.294360536888	60.5	0.0031218	0.242
145.762808111706	-15.3144898451576	2.9	0.00014964	0.0116
145.637156666056	-15.3191659341493	0.5	2.58e-05	0.002
145.64577380119	-15.3317899816178	1.09	5.6244e-05	0.00436
145.752042551053	-15.3353727410694	0.4	2.064e-05	0.0016
145.781558688181	-15.3662316880767	10.2	0.00052632	0.0408
145.585943424299	-15.3664840080701	37.1	0.00191436	0.1484
145.764205608744	-15.3903208319821	0.3	1.548e-05	0.0012
145.765067347368	-15.4021869227538	1.09	5.6244e-05	0.00436
145.510591362584	-15.4287576102447	32.4	0.00167184	0.1296
145.614246943101	-15.429744754352	3.5	0.0001806	0.014
145.657675816367	-15.4316530534664	0.3	1.548e-05	0.0012
145.800399826742	-15.4368632214298	10	0.000516	0.04
145.675728868681	-15.4635575811032	4.89	0.000252324	0.01956
145.655966819395	-15.4856701571285	2.3	0.00011868	0.0092
145.503376781161	-15.4878500518589	2.3	0.00011868	0.0092
145.804703921188	-15.4911643441813	11	0.0005676	0.044
145.324828963774	-15.5046967188241	0.8	4.128e-05	0.0032
145.352708951079	-15.5365557999398	1	5.16e-05	0.004
145.325443469513	-15.6082470621091	0.9	4.644e-05	0.0036
145.428485230849	-15.6405640064307	0.7	3.612e-05	0.0028
145.321067090371	-15.6374925214105	1.09	5.6244e-05	0.00436
145.359152922908	-15.7322635190147	0.4	2.064e-05	0.0016
145.431992075014	-15.709880179134	0.1	5.16e-06	0.0004
145.396943835934	-15.712563148999	0.1	5.16e-06	0.0004
145.438697593108	-15.7422030002724	3.2	0.00016512	0.0128
145.458762266338	-15.7368642478814	4.39	0.000226524	0.01756
145.397337455637	-15.934499707985	0.8	4.128e-05	0.0032
145.369469189499	-15.9221358734373	0.7	3.612e-05	0.0028
145.394582436419	-15.9129647294218	0.2	1.032e-05	0.0008
145.439327042389	-15.9957634771719	1.2	6.192e-05	0.0048
145.617755453992	-15.5055004629451	11.1	0.00057276	0.0444
145.549013676858	-15.5108357645625	2	0.0001032	0.008
145.777509322198	-15.5163484878891	0.3	1.548e-05	0.0012
145.641272910342	-15.5374428837262	0.7	3.612e-05	0.0028
145.596969356186	-15.56189205069	0.6	3.096e-05	0.0024
145.657743889248	-15.5598742784367	6	0.0003096	0.024
145.551369809603	-15.5721610707569	50	0.00258	0.2
145.804063527926	-15.6084904744099	3.3	0.00017028	0.0132
145.516689740238	-15.6103829640735	7.2	0.00037152	0.0288
145.661411325474	-15.6218960044604	30	0.001548	0.12
145.71407381598	-15.6469307963805	13	0.0006708	0.052
145.808498280564	-15.6500015780733	7.1	0.00036636	0.0284
145.510597502739	-15.6736071269075	55.9	0.00288444	0.2236
145.799743884685	-15.7191895886858	3.3	0.00017028	0.0132
145.781008293051	-15.7527970299922	12	0.0006192	0.048
145.573980219658	-15.7781406422424	17.9	0.00092364	0.0716
145.805433031214	-15.7894427658772	3.1	0.00015996	0.0124
145.771519659315	-15.8241632685681	0.3	1.548e-05	0.0012
145.820103492144	-15.8283508622903	4.2	0.00021672	0.0168
145.572046667194	-15.8714273797523	17	0.0008772	0.068
145.798253108143	-15.8799017874853	21	0.0010836	0.084
145.658098454906	-15.9070151524931	8.79	0.000453564	0.03516
145.82112142868	-15.9509341393964	12.6	0.00065016	0.0504
145.673020562641	-15.9736697789719	14.8	0.00076368	0.0592
145.843401871663	-16.0201169533109	6.2	0.00031992	0.0248
145.467252564476	-16.0583933206337	1.09	5.6244e-05	0.00436
145.465656542456	-16.1052265753433	1.3	6.708e-05	0.0052
145.497750422586	-16.2998242932158	1.6	8.256e-05	0.0064
145.427230644206	-16.3630505541045	6.5	0.0003354	0.026
145.427398788708	-16.3989924199412	1.5	7.74e-05	0.006
145.41960289933	-16.4432097467418	8.2	0.00042312	0.0328
145.448486958172	-16.4706772014862	2	0.0001032	0.008
145.763766360244	-16.0074826286222	0.2	1.032e-05	0.0008
145.800894695515	-16.023294437449	0.2	1.032e-05	0.0008
145.699567767609	-16.0234655681538	0.1	5.16e-06	0.0004
145.645959813944	-16.0468859973946	4.2	0.00021672	0.0168
145.73461649281	-16.0580328347499	0.3	1.548e-05	0.0012
145.721251648233	-16.0810896741545	2	0.0001032	0.008
145.750703446797	-16.0818489298821	0.2	1.032e-05	0.0008
145.834426837694	-16.1093948624834	38.19	0.001970604	0.15276
145.700772270468	-16.1238940924104	30.5	0.0015738	0.122
145.635567811519	-16.1839330204508	0.1	5.16e-06	0.0004
145.89020421372	-16.2177296049208	24.7	0.00127452	0.0988
145.788417252404	-16.32134302059	213.3	0.01100628	0.8532
145.770103531042	-16.3575231811799	3.9	0.00020124	0.0156
145.563200923613	-16.3894800909735	2.3	0.00011868	0.0092
145.770371653072	-16.4173855755796	119.5	0.0061662	0.478
145.995088740368	-16.429292514592	4.3	0.00022188	0.0172
145.688098136351	-16.4438359739694	0.5	2.58e-05	0.002
145.984344117595	-16.4655979258248	1.9	9.804e-05	0.0076
145.526932949788	-16.5288984586799	0.9	4.644e-05	0.0036
145.54079144141	-16.5333299442683	0.1	5.16e-06	0.0004
145.497874425084	-16.5424127563654	9.1	0.00046956	0.0364
145.8619413825	-16.5471585693786	0.7	3.612e-05	0.0028
145.973972718416	-16.5856030592842	0.9	4.644e-05	0.0036
145.935741044391	-16.6382848189997	14.5	0.0007482	0.058
145.994640616507	-16.6527838482509	6.25	0.0003225	0.025
145.575734652243	-16.6512409218127	0.8	4.128e-05	0.0032
145.936159784597	-16.6775783163033	12.1	0.00062436	0.0484
145.68623313788	-16.7346692359014	1.25	6.45e-05	0.005
145.98032322935	-16.7641199259148	7.1	0.00036636	0.0284
145.902730385228	-16.8847485950581	2.5	0.000129	0.01
145.95648216497	-16.9006344110042	0.1	5.16e-06	0.0004
145.991169810139	-16.9263788156309	0.2	1.032e-05	0.0008
146.011662385164	-16.5187594664508	10.2	0.00052632	0.0408
146.018670127158	-16.5856106174983	30	0.001548	0.12
146.248345555112	-16.6860902968698	0.7	3.612e-05	0.0028
146.041080388022	-16.6987413656246	99.5	0.0051342	0.398
146.267811548274	-16.7350494575099	2.19	0.000113004	0.00876
146.270939312738	-16.7901142415831	3.7	0.00019092	0.0148
146.186469110612	-16.8088347820636	7.9	0.00040764	0.0316
146.348892314714	-16.8543999273854	1.2	6.192e-05	0.0048
146.219019142579	-16.8763006005616	26.5	0.0013674	0.106
146.39454635077	-16.8781009930222	1.9	9.804e-05	0.0076
146.243856683203	-16.9199122384373	28.5	0.0014706	0.114
146.206855428562	-16.9391915223354	0.8	4.128e-05	0.0032
146.445017470292	-16.9389502539853	3.2	0.00016512	0.0128
145.549849542532	-16.5599599603434	0.4	2.064e-05	0.0016
145.531871810905	-16.5667711414356	0.3	1.548e-05	0.0012
145.531032954491	-16.5939762677394	0.3	1.548e-05	0.0012
146.206763637502	-16.9937507604742	88	0.0045408	0.352
146.188203582091	-17.0756863022132	16.7	0.00086172	0.0668
146.410064997721	-17.1009336010392	3.5	0.0001806	0.014
146.339279205145	-17.1064195032291	18	0.0009288	0.072
146.469889994406	-17.1300783490523	9.2	0.00047472	0.0368
146.01265859646	-17.1576732031243	4.3	0.00022188	0.0172
146.292560642909	-17.184661316955	8.79	0.000453564	0.03516
146.367553661707	-17.1980331901866	3.5	0.0001806	0.014
146.468915961365	-17.2409455305669	22.6	0.00116616	0.0904
146.445043614884	-17.2895787718818	21.8	0.00112488	0.0872
146.367699727022	-17.2940301285937	34.9	0.00180084	0.1396
146.392606221328	-17.3951586848447	62.5	0.003225	0.25
146.477091867821	-17.4447447939584	0.2	1.032e-05	0.0008
146.454956699688	-17.4537234412742	0.2	1.032e-05	0.0008
146.456819293527	-17.4771875332808	9.9	0.00051084	0.0396
146.397839252055	-17.4839918700325	16.2	0.00083592	0.0648
146.54128918062	-17.4500396830511	11.8	0.00060888	0.0472
146.506648124044	-17.4413990405703	0.2	1.032e-05	0.0008
146.382777190551	-17.5364314330072	14.1	0.00072756	0.0564
146.50689489544	-17.5278124661996	41.2	0.00212592	0.1648
146.465029224641	-17.6085780659822	37.5	0.001935	0.15
146.145297196905	-17.6407907095086	0.6	3.096e-05	0.0024
146.47307793118	-17.6571873640393	43	0.0022188	0.172
146.395370997473	-17.7250871880605	13.1	0.00067596	0.0524
146.151538717023	-17.7526456359139	5.6	0.00028896	0.0224
146.438308007786	-17.774233849783	8.5	0.0004386	0.034
146.126319372193	-17.7779082534512	16.2	0.00083592	0.0648
146.106037027339	-17.811477682467	1.2	6.192e-05	0.0048
146.489487023664	-17.850258379073	12.6	0.00065016	0.0504
146.117062018999	-17.8578182986808	2.5	0.000129	0.01
146.151023122879	-17.9545820378553	14.3	0.00073788	0.0572
146.138002356596	-17.9655220220278	0.6	3.096e-05	0.0024
146.133174939914	-17.974904959373	0.7	3.612e-05	0.0028
146.101742461612	-17.9770083609437	0.9	4.644e-05	0.0036
146.57850112318	-17.583840423739	6.6	0.00034056	0.0264
146.549493598229	-17.6950199645202	15.7	0.00081012	0.0628
146.504601572867	-17.7384495195733	2.5	0.000129	0.01
146.514237579998	-17.7473199517997	4.7	0.00024252	0.0188
146.637300191997	-17.7776952694924	33	0.0017028	0.132
146.515809774102	-17.791045543419	19.5	0.0010062	0.078
146.553458169514	-17.8325644985729	16.5	0.0008514	0.066
146.731662495988	-17.876761707746	11.1	0.00057276	0.0444
146.608853554272	-17.8876801879741	53.7	0.00277092	0.2148
146.605716295661	-17.9724449977042	4.1	0.00021156	0.0164
146.796532818702	-17.9464931748076	6.2	0.00031992	0.0248
146.774796901507	-17.9946485507732	3.8	0.00019608	0.0152
146.149886040625	-18.0099310806317	0.5	2.58e-05	0.002
146.165023171876	-18.0267666414401	0.4	2.064e-05	0.0016
146.175132621532	-18.040910690408	0.4	2.064e-05	0.0016
146.199085241125	-18.0415394740907	1.2	6.192e-05	0.0048
146.202008827963	-18.0526393573178	0.6	3.096e-05	0.0024
146.288443253221	-18.1502703139323	1.2	6.192e-05	0.0048
146.157939950493	-18.1696891672968	5.5	0.0002838	0.022
146.144462628736	-18.1829659270906	0.5	2.58e-05	0.002
146.322203063862	-18.2367452931271	1.2	6.192e-05	0.0048
146.833796570401	-18.0129467073429	8.75	0.0004515	0.035
146.786283795272	-18.036560681804	3.8	0.00019608	0.0152
146.579772213808	-18.0492382308625	132.5	0.006837	0.53
146.858692847588	-18.0526012106651	33.3	0.00171828	0.1332
146.788638420698	-18.0942963059936	18.8	0.00097008	0.0752
146.760551252763	-18.1186354382883	15	0.000774	0.06
146.970531271878	-18.1320160635326	3.1	0.00015996	0.0124
146.736688695985	-18.2318884241168	134.4	0.00693504	0.5376
146.900891504034	-18.2583536489644	6.9	0.00035604	0.0276
146.750876826196	-18.3271601867295	26.9	0.00138804	0.1076
146.824091279765	-18.3607279468538	113.8	0.00587208	0.4552
146.711998084073	-18.4159124530301	61.3	0.00316308	0.2452
146.992757833753	-18.43514567476	8.79	0.000453564	0.03516
146.994912627285	-18.470970978678	3.8	0.00019608	0.0152
146.873410703799	-18.4830710326659	5	0.000258	0.02
147.020936483983	-18.2106888644134	13.1	0.00067596	0.0524
147.385894062136	-18.2675434919063	6.2	0.00031992	0.0248
147.20484359698	-18.361346903819	2.5	0.000129	0.01
147.451735811726	-18.412717549254	5.6	0.00028896	0.0224
147.137566837313	-18.4168603204574	4.39	0.000226524	0.01756
147.347631264313	-18.4239408231097	2.5	0.000129	0.01
147.054405895943	-18.4316271816739	17.5	0.000903	0.07
147.041257903843	-18.4985536232092	19.4	0.00100104	0.0776
147.101500570334	-18.4888462001651	5	0.000258	0.02
147.521647576483	-18.4358512395144	1.9	9.804e-05	0.0076
146.48649810422	-18.5588229510976	1.2	6.192e-05	0.0048
146.492310557126	-18.6204736744993	0.6	3.096e-05	0.0024
146.334726519599	-18.6870403183199	0.6	3.096e-05	0.0024
146.429443619564	-18.8157853749182	0.6	3.096e-05	0.0024
146.559331759265	-18.6801577603439	1.2	6.192e-05	0.0048
146.506296827703	-18.6755624061636	1.9	9.804e-05	0.0076
146.619767563146	-18.7407786261581	2.5	0.000129	0.01
146.548945981765	-18.7684138375279	0.1	5.16e-06	0.0004
146.520826841293	-18.7767408786854	0.2	1.032e-05	0.0008
146.533601030375	-18.7796497122949	0.5	2.58e-05	0.002
146.523450043251	-18.8323431239267	0.1	5.16e-06	0.0004
146.534972776759	-18.8456843268973	0.3	1.548e-05	0.0012
146.62850412028	-18.9650736225399	0.1	5.16e-06	0.0004
147.152920657049	-18.5153353354691	45	0.002322	0.18
147.444737300551	-18.4972025780387	0.6	3.096e-05	0.0024
147.395479503611	-18.5281623158855	3.1	0.00015996	0.0124
147.193330840178	-18.5521209013419	5	0.000258	0.02
147.497772473179	-18.5627795712638	10	0.000516	0.04
147.05305828163	-18.6323608463279	17.5	0.000903	0.07
147.295003787782	-18.6253899838066	0.6	3.096e-05	0.0024
147.421696268074	-18.6347452519749	23.8	0.00122808	0.0952
147.103493056847	-18.6932304234143	5	0.000258	0.02
147.268024449307	-18.7487508230909	6.2	0.00031992	0.0248
147.541255830935	-18.5036176977261	20	0.001032	0.08
147.572182683308	-18.5828624535752	3.1	0.00015996	0.0124
147.568897380719	-18.6167460284932	3.1	0.00015996	0.0124
147.602178193324	-18.6439819161731	1.2	6.192e-05	0.0048
147.564569259383	-18.6585323324535	1.9	9.804e-05	0.0076
147.712338294707	-18.6630402895744	3.8	0.00019608	0.0152
147.861292534154	-18.6958612680933	0.3	1.548e-05	0.0012
147.535450168634	-18.7323018835094	27.5	0.001419	0.11
147.886121255885	-18.7248459693224	2.5	0.000129	0.01
147.841131624768	-18.732753259675	1.9	9.804e-05	0.0076
147.705019334287	-18.7812480668673	36.9	0.00190404	0.1476
147.947737910699	-18.7542292741395	1.9	9.804e-05	0.0076
147.932918757222	-18.7603782217714	3.8	0.00019608	0.0152
147.873004333586	-18.7746159508386	4.39	0.000226524	0.01756
147.526699790405	-18.8001735101704	1.9	9.804e-05	0.0076
147.646808825759	-18.8230349316118	13.8	0.00071208	0.0552
147.8925848962	-18.8591660776234	12.5	0.000645	0.05
147.74107631525	-18.9128383431617	81.2	0.00418992	0.3248
147.958485288691	-18.9020666855363	19.4	0.00100104	0.0776
147.889755887211	-18.9078656661268	0.6	3.096e-05	0.0024
147.903965268407	-18.9312698340496	3.8	0.00019608	0.0152
147.702313255701	-18.9675548823071	12.5	0.000645	0.05
148.034177043001	-18.8191044421114	0.6	3.096e-05	0.0024
148.078103528249	-18.8561075131804	1.2	6.192e-05	0.0048
148.14837757882	-18.8751687074932	1.9	9.804e-05	0.0076
148.252022638505	-18.9258734012414	1.9	9.804e-05	0.0076
148.080105224428	-18.9527566427874	7.5	0.000387	0.03
148.377355424952	-18.9511731584233	0.6	3.096e-05	0.0024
148.426165367109	-18.9779613370206	3.8	0.00019608	0.0152
146.627588708831	-19.0295092162347	0.6	3.096e-05	0.0024
146.608884855854	-19.0405644061804	1.2	6.192e-05	0.0048
146.834455380229	-19.1629754745589	1.2	6.192e-05	0.0048
146.840118199646	-19.1890118368898	1.2	6.192e-05	0.0048
146.814326119339	-19.1994460842116	1.2	6.192e-05	0.0048
147.064299342052	-19.1807875665918	0.6	3.096e-05	0.0024
147.931399225683	-19.0367632773116	9.4	0.00048504	0.0376
148.112396680585	-19.0185663545454	13.8	0.00071208	0.0552
148.326344836957	-19.0185667555592	4.39	0.000226524	0.01756
148.447450750886	-19.0428134781184	1.2	6.192e-05	0.0048
148.302721354322	-19.0502935664588	5	0.000258	0.02
148.180289509004	-19.0600438201304	2.5	0.000129	0.01
148.077232467768	-19.0726202820236	6.2	0.00031992	0.0248
148.202807726567	-19.0780574085847	1.2	6.192e-05	0.0048
148.230686762696	-19.0759295970545	2.5	0.000129	0.01
148.24536085909	-19.0928269024377	1.9	9.804e-05	0.0076
148.286246963242	-19.0984215609294	4.39	0.000226524	0.01756
148.327367767731	-19.0950955143244	4.39	0.000226524	0.01756
148.303725439906	-19.1100939283365	1.2	6.192e-05	0.0048
148.400844595066	-19.1556780522939	10.6	0.00054696	0.0424
148.188208149171	-19.1231754037983	1.2	6.192e-05	0.0048
148.177094256067	-19.132796699246	0.6	3.096e-05	0.0024
148.15640882328	-19.1855108366749	1.2	6.192e-05	0.0048
148.092796059237	-19.2094656917138	1.2	6.192e-05	0.0048
148.220069651023	-19.2106136133371	81.3	0.00419508	0.3252
148.350130347588	-19.2808683827343	3.8	0.00019608	0.0152
148.085738810777	-19.2965002101323	58.1	0.00299796	0.2324
148.436242336381	-19.3262872807611	3.8	0.00019608	0.0152
148.336668637338	-19.3690226505685	3.8	0.00019608	0.0152
148.088856238478	-19.3823327492482	61.3	0.00316308	0.2452
148.55953587059	-19.0281121692236	1.2	6.192e-05	0.0048
148.696249041128	-19.0921643542129	5	0.000258	0.02
148.698037011278	-19.1136311196856	3.1	0.00015996	0.0124
148.914273322041	-19.1218698704733	2.5	0.000129	0.01
148.825856149106	-19.1267052549499	1.2	6.192e-05	0.0048
148.561572208296	-19.1722426008764	42.5	0.002193	0.17
148.930679608649	-19.1669202048088	1.2	6.192e-05	0.0048
148.59124986467	-19.2013366607269	1.2	6.192e-05	0.0048
148.961630674636	-19.1869301872196	1.2	6.192e-05	0.0048
148.88081665953	-19.1876989136799	1.2	6.192e-05	0.0048
148.902860921018	-19.2160586659076	6.2	0.00031992	0.0248
148.595294906654	-19.2479431384513	30.6	0.00157896	0.1224
148.992353080404	-19.2640407588818	8.79	0.000453564	0.03516
148.632498843355	-19.3269991622143	3.8	0.00019608	0.0152
148.635781034768	-19.3408076195514	1.9	9.804e-05	0.0076
148.638883618186	-19.3583734769087	1.2	6.192e-05	0.0048
148.677889133552	-19.3856734215822	10	0.000516	0.04
148.669024963605	-19.43196134528	45	0.002322	0.18
148.751061468987	-19.4594621658995	46.3	0.00238908	0.1852
148.860028755988	-19.4284006572606	80.6	0.00415896	0.3224
148.822517844223	-19.4842431558909	6.9	0.00035604	0.0276
148.897055681677	-19.4934012286094	8.79	0.000453564	0.03516
149.02846610648	-19.2055372845383	3.8	0.00019608	0.0152
149.097102550426	-19.2275732584774	1.2	6.192e-05	0.0048
149.249977601587	-19.3151808798614	2.5	0.000129	0.01
149.04928297603	-19.3390569326903	7.5	0.000387	0.03
149.414542274796	-19.3420617997462	1.2	6.192e-05	0.0048
149.208313946585	-19.479667470141	35.6	0.00183696	0.1424
149.169837102377	-19.491347702657	62.5	0.003225	0.25
149.079938230239	-19.5125232121028	122.5	0.006321	0.49
149.117830873309	-19.5017086911065	5	0.000258	0.02
149.643776813602	-19.4658843517755	1.9	9.804e-05	0.0076
147.756083657181	-19.7275976116043	1.2	6.192e-05	0.0048
147.893671764746	-19.8556776543621	1.2	6.192e-05	0.0048
148.358376937838	-19.7271943423251	1.2	6.192e-05	0.0048
148.980954793456	-19.5276695040949	15	0.000774	0.06
148.878708728304	-19.5347668939614	2.5	0.000129	0.01
148.940281313757	-19.5493336327688	2.5	0.000129	0.01
148.557709776148	-19.9957786424424	0.6	3.096e-05	0.0024
149.220804817897	-19.5159724125115	0.6	3.096e-05	0.0024
149.231252665074	-19.5284805455428	0.6	3.096e-05	0.0024
149.000977090274	-19.5285612525169	0.6	3.096e-05	0.0024
149.028190197808	-19.5314463332939	2.5	0.000129	0.01
149.272188123817	-19.5448372247935	25.6	0.00132096	0.1024
149.36485762541	-19.533708294445	1.9	9.804e-05	0.0076
149.393786099237	-19.5343273877161	0.6	3.096e-05	0.0024
149.37413274791	-19.5466027083099	1.2	6.192e-05	0.0048
149.351469343291	-19.5493320644765	6.9	0.00035604	0.0276
149.253002967467	-19.587121674357	2.5	0.000129	0.01
149.493439032104	-19.573509909991	1.2	6.192e-05	0.0048
149.414918343265	-19.6654374499392	16.9	0.00087204	0.0676
149.39083320988	-19.7232177449865	158.79	0.008193564	0.63516
149.192831444532	-19.6936598895426	21.9	0.00113004	0.0876
149.301968079813	-19.7519302501786	1.9	9.804e-05	0.0076
149.334329659868	-19.7509420979251	1.2	6.192e-05	0.0048
149.3676830601	-19.7631511523077	5.6	0.00028896	0.0224
149.397031036948	-19.7618257487267	0.6	3.096e-05	0.0024
149.198780222627	-19.7188977361164	0.6	3.096e-05	0.0024
149.48012931334	-19.7539443901717	140	0.007224	0.56
149.232629631673	-19.7630930032949	41.9	0.00216204	0.1676
149.195663038152	-19.7964744797955	1.9	9.804e-05	0.0076
149.072153921938	-19.8087936965598	5.6	0.00028896	0.0224
149.423483607182	-19.8022646638928	2.5	0.000129	0.01
149.587171243719	-19.5182686480205	1.2	6.192e-05	0.0048
149.738753940525	-19.5291536776381	0.6	3.096e-05	0.0024
149.595882955619	-19.5602483712668	10.6	0.00054696	0.0424
149.660725117255	-19.5725746212675	3.8	0.00019608	0.0152
149.566908017283	-19.5835866758491	0.6	3.096e-05	0.0024
149.50754564636	-19.5887214564262	1.2	6.192e-05	0.0048
149.625287464595	-19.5989252196961	6.2	0.00031992	0.0248
149.662080491975	-19.6293922208432	20	0.001032	0.08
149.768308222958	-19.6036955485076	1.2	6.192e-05	0.0048
149.72304320006	-19.6118186616725	2.5	0.000129	0.01
149.849151941746	-19.6190886993652	6.2	0.00031992	0.0248
149.876884921247	-19.6344346447124	1.9	9.804e-05	0.0076
149.756529237538	-19.6411755545665	0.6	3.096e-05	0.0024
149.840571642388	-19.6430076832873	0.6	3.096e-05	0.0024
149.713175056165	-19.6588445507316	1.9	9.804e-05	0.0076
149.750740895785	-19.6644347301917	8.79	0.000453564	0.03516
149.577511729238	-19.6687967448019	1.9	9.804e-05	0.0076
149.703306930411	-19.6762910277309	1.9	9.804e-05	0.0076
149.925480363588	-19.6715373788518	3.8	0.00019608	0.0152
149.664727379258	-19.6912791766826	5	0.000258	0.02
149.731562475827	-19.687817197653	11.9	0.00061404	0.0476
149.779962824891	-19.6910205110273	18.09	0.000933444	0.07236
149.908395825018	-19.699711156435	0.6	3.096e-05	0.0024
149.977328833586	-19.6947424232592	1.9	9.804e-05	0.0076
149.608589549978	-19.7136087013251	1.2	6.192e-05	0.0048
149.741755442399	-19.7098481094773	1.2	6.192e-05	0.0048
149.756120499684	-19.7133930282989	1.2	6.192e-05	0.0048
149.923571006736	-19.71006363437	0.6	3.096e-05	0.0024
149.968973969336	-19.7100235692192	1.9	9.804e-05	0.0076
149.706152913768	-19.7267950568719	1.9	9.804e-05	0.0076
149.955347131406	-19.7343541131102	2.5	0.000129	0.01
149.776754406543	-19.7355432523725	6.2	0.00031992	0.0248
149.683791152771	-19.7427208261873	5	0.000258	0.02
149.731179672559	-19.7637352822043	0.6	3.096e-05	0.0024
149.653983171827	-19.7616950550855	1.2	6.192e-05	0.0048
149.655127840441	-19.7658236579245	0.6	3.096e-05	0.0024
149.634457666817	-19.7896022983877	41.5	0.0021414	0.166
149.76218229215	-19.7864076754304	3.8	0.00019608	0.0152
149.696334901216	-19.7945669284709	4.39	0.000226524	0.01756
149.70526642722	-19.8005792067903	2.5	0.000129	0.01
149.615036086495	-19.8200300262426	1.2	6.192e-05	0.0048
149.774432762864	-19.827228534286	1.9	9.804e-05	0.0076
149.893290609181	-19.8472255845813	3.8	0.00019608	0.0152
149.595957446651	-19.8597998267329	0.6	3.096e-05	0.0024
149.581573444814	-19.8772682900876	13.1	0.00067596	0.0524
149.725151077439	-19.8781155164067	1.9	9.804e-05	0.0076
149.623733642855	-19.966323287503	2.5	0.000129	0.01
149.72847917664	-20.0130050972192	14.4	0.00074304	0.0576
150.007546237081	-19.7118327715163	1.9	9.804e-05	0.0076
150.082757126327	-19.7586516502957	12.5	0.000645	0.05
150.121530281579	-19.7802960035692	8.79	0.000453564	0.03516
150.150570099567	-19.8045396483607	8.1	0.00041796	0.0324
150.092566100345	-19.8135450603286	1.9	9.804e-05	0.0076
150.079963262126	-19.8261092102189	8.1	0.00041796	0.0324
150.182633256975	-19.8298728736094	1.2	6.192e-05	0.0048
150.215820552771	-19.8736749823697	8	0.0004128	0.032
150.244903869789	-19.8943677295538	5	0.000258	0.02
150.160593960625	-19.9046528780839	3.8	0.00019608	0.0152
150.198110333701	-19.9233190299574	8.79	0.000453564	0.03516
150.267377425259	-19.914201251353	11.3	0.00058308	0.0452
150.312569986034	-19.9270583433541	1.2	6.192e-05	0.0048
150.328978635769	-19.9384014385549	1.2	6.192e-05	0.0048
150.332913567025	-19.9463228956547	1.2	6.192e-05	0.0048
150.345627520041	-19.9577306457905	6.9	0.00035604	0.0276
150.20570980245	-19.9565478218464	8.79	0.000453564	0.03516
150.343145724386	-19.9765269006719	1.2	6.192e-05	0.0048
150.238027276302	-19.9944458188802	1.2	6.192e-05	0.0048
148.267953264624	-20.0146358452777	1.2	6.192e-05	0.0048
148.273149829791	-20.0238925059336	0.6	3.096e-05	0.0024
148.465603623462	-20.0557098919333	1.2	6.192e-05	0.0048
148.281847759672	-20.0398248889292	1.9	9.804e-05	0.0076
148.264134990208	-20.0607466864934	4.39	0.000226524	0.01756
148.621905555088	-20.0209321383528	0.6	3.096e-05	0.0024
148.627660188286	-20.0276458076171	0.6	3.096e-05	0.0024
148.891532274343	-20.0673870413227	3.8	0.00019608	0.0152
148.536241352188	-20.0685396328831	1.2	6.192e-05	0.0048
148.529733164539	-20.0903200934667	0.6	3.096e-05	0.0024
148.892059954719	-20.0839941504752	1.2	6.192e-05	0.0048
148.878233300745	-20.0905086534632	2.5	0.000129	0.01
148.606861476813	-20.1031790370411	0.6	3.096e-05	0.0024
148.568926078468	-20.107650847349	1.2	6.192e-05	0.0048
148.651624051926	-20.1104100427297	1.2	6.192e-05	0.0048
148.713661585355	-20.1088200069372	1.2	6.192e-05	0.0048
148.56385654037	-20.1227974494502	1.2	6.192e-05	0.0048
148.608020630534	-20.131969270742	0.6	3.096e-05	0.0024
148.921176531673	-20.1198669648756	0.2	1.032e-05	0.0008
148.580486823683	-20.1485413361502	0.6	3.096e-05	0.0024
148.605956934497	-20.1542364418983	1.2	6.192e-05	0.0048
148.806125025838	-20.2197446746117	0.1	5.16e-06	0.0004
148.813718696976	-20.2632621410607	0.1	5.16e-06	0.0004
148.732868362199	-20.2513851737909	0.1	5.16e-06	0.0004
148.916996293926	-20.2708799200705	3.1	0.00015996	0.0124
148.978894357383	-20.2793417343266	0.63	3.2508e-05	0.00252
148.839330134752	-20.2592914707865	1.3	6.708e-05	0.0052
148.769718419078	-20.2332283749305	0.1	5.16e-06	0.0004
148.79312620438	-20.300000999195	0.1	5.16e-06	0.0004
148.795177664828	-20.309983594376	1.9	9.804e-05	0.0076
148.963869105871	-20.3532986430988	0.63	3.2508e-05	0.00252
148.932976237977	-20.3415756195975	0.63	3.2508e-05	0.00252
148.855795475883	-20.3716146207644	0.1	5.16e-06	0.0004
148.834480033569	-20.3781392806901	0.63	3.2508e-05	0.00252
149.031387904027	-20.1725029661778	0.1	5.16e-06	0.0004
149.008338864214	-20.1702220278868	0.1	5.16e-06	0.0004
149.082264284711	-20.2624790232304	0.1	5.16e-06	0.0004
149.095749665911	-20.2710555707966	1.9	9.804e-05	0.0076
149.005450331352	-20.4206474182673	0.63	3.2508e-05	0.00252
149.070434633091	-20.1573830788931	0.63	3.2508e-05	0.00252
149.039587387795	-20.4489890040346	1.2	6.192e-05	0.0048
149.007006480956	-20.4493049591411	0.1	5.16e-06	0.0004
149.100875331474	-20.4630790541776	0.63	3.2508e-05	0.00252
149.039450494517	-20.4700951187298	0.1	5.16e-06	0.0004
149.033239903846	-20.4211259692746	0.2	1.032e-05	0.0008
149.064084287869	-20.4978271320259	4.39	0.000226524	0.01756
149.829523237794	-20.0159907396147	2.5	0.000129	0.01
149.686532021056	-20.0329500842818	1.9	9.804e-05	0.0076
149.814057710939	-20.0652441920088	43.8	0.00226008	0.1752
149.948748559742	-20.0374056393327	2.5	0.000129	0.01
149.926937915679	-20.0682316231219	1.2	6.192e-05	0.0048
149.92495024978	-20.1020131049332	0.6	3.096e-05	0.0024
149.938399124545	-20.1341083712829	13.1	0.00067596	0.0524
150.318376059661	-20.0091620884866	1.2	6.192e-05	0.0048
150.242887539613	-20.0287733297038	13.1	0.00067596	0.0524
150.013021971648	-20.0248620383023	1.2	6.192e-05	0.0048
150.014079474268	-20.0782896943379	11.9	0.00061404	0.0476
150.41194770708	-20.0889331893022	23.1	0.00119196	0.0924
150.315518638508	-20.1053321427764	16.3	0.00084108	0.0652
150.394612537734	-20.0859213423796	1.2	6.192e-05	0.0048
150.425407199087	-20.1223818350192	6.3	0.00032508	0.0252
150.37964274943	-20.1156742162606	6.2	0.00031992	0.0248
150.195961732741	-20.1061390432964	2.5	0.000129	0.01
150.009784641255	-20.1272973398524	23.1	0.00119196	0.0924
150.086978096173	-20.2077208079876	92.5	0.004773	0.37
150.380284229527	-20.1588665910604	25	0.00129	0.1
150.444255470664	-20.1429718261619	9.4	0.00048504	0.0376
150.468061977507	-20.1929744650494	43.8	0.00226008	0.1752
150.106457236373	-20.2976011079645	36.3	0.00187308	0.1452
150.130979464141	-20.3448225723029	6.3	0.00032508	0.0252
150.065460842285	-20.3513300477403	4.39	0.000226524	0.01756
150.094361633844	-20.3503239959282	3.1	0.00015996	0.0124
150.197411998507	-20.3413809400787	61.2	0.00315792	0.2448
150.072248430032	-20.3709388264922	0.63	3.2508e-05	0.00252
150.127644465089	-20.4024839981456	0.7	3.612e-05	0.0028
150.200994547292	-20.4087818246284	0.3	1.548e-05	0.0012
150.235620157628	-20.4033133044561	1.6	8.256e-05	0.0064
150.238976857313	-20.4476061954174	12	0.0006192	0.048
150.206284579464	-20.4771627661678	1.6	8.256e-05	0.0064
150.289309390798	-20.4697094910956	18.8	0.00097008	0.0752
150.547247154412	-20.2350283456718	1.6	8.256e-05	0.0064
150.508080207809	-20.2609769114943	29.4	0.00151704	0.1176
150.559703368482	-20.2843453278304	16.3	0.00084108	0.0652
150.606930572677	-20.3034536923608	15	0.000774	0.06
150.574219655979	-20.3316464538304	10.6	0.00054696	0.0424
150.613334396922	-20.3551960749032	6.9	0.00035604	0.0276
150.709732163468	-20.3524776015534	4.39	0.000226524	0.01756
150.753673345964	-20.3798704145944	18.8	0.00097008	0.0752
150.680315229878	-20.3759210448085	0.1	5.16e-06	0.0004
150.585647964829	-20.4006321212902	5	0.000258	0.02
150.614552753525	-20.398201393163	4.39	0.000226524	0.01756
150.724520699189	-20.4489096478694	43.8	0.00226008	0.1752
150.891480881905	-20.438367645255	0.63	3.2508e-05	0.00252
150.640525929727	-20.5039981867372	167.5	0.008643	0.67
150.716128691949	-20.4875951123175	1.6	8.256e-05	0.0064
150.827526037484	-20.4976963218437	0.7	3.612e-05	0.0028
148.803920986414	-20.5065741429461	0.1	5.16e-06	0.0004
148.80336731887	-20.5146316589406	0.01	5.16e-07	4e-05
148.929583059845	-20.5253774872757	0.2	1.032e-05	0.0008
148.867094417854	-20.586536262589	0.1	5.16e-06	0.0004
148.721184052536	-20.6284137637267	0.2	1.032e-05	0.0008
148.730470876629	-20.6489116184872	0.1	5.16e-06	0.0004
148.759389448767	-20.6732569505036	0.1	5.16e-06	0.0004
148.75653363534	-20.6873348576457	0.1	5.16e-06	0.0004
148.739105371148	-20.6972342782707	0.1	5.16e-06	0.0004
148.777230551298	-20.7301197669308	0.1	5.16e-06	0.0004
148.791346170427	-20.7524549753318	0.2	1.032e-05	0.0008
148.795463597997	-20.7680946105756	0.3	1.548e-05	0.0012
148.878715197329	-20.7962004176897	0.1	5.16e-06	0.0004
148.871144322287	-20.8061258262133	0.1	5.16e-06	0.0004
148.84279178235	-20.8250963426198	0.2	1.032e-05	0.0008
148.879917474133	-20.8232243714928	0.1	5.16e-06	0.0004
148.898923264683	-20.8217806539695	0.2	1.032e-05	0.0008
148.893607671408	-20.82824365115	0.3	1.548e-05	0.0012
148.92574936288	-20.8428896937662	0.1	5.16e-06	0.0004
148.940405279357	-20.8617956166803	0.1	5.16e-06	0.0004
148.91698652869	-20.8467690944456	0.1	5.16e-06	0.0004
148.959469267036	-20.8713877266346	1.2	6.192e-05	0.0048
148.990842808117	-20.8912562589497	0.3	1.548e-05	0.0012
149.090828078072	-20.5096805693876	0.2	1.032e-05	0.0008
149.08262457984	-20.5246351805349	0.3	1.548e-05	0.0012
149.086840014532	-20.5365944835183	0.3	1.548e-05	0.0012
149.114844290576	-20.5398397356823	0.4	2.064e-05	0.0016
150.804054510775	-20.6265783880409	56.9	0.00293604	0.2276
149.154829719921	-20.6800045032818	0.2	1.032e-05	0.0008
149.113809395719	-20.5877156778118	1.2	6.192e-05	0.0048
149.185415414056	-20.6021601995505	0.2	1.032e-05	0.0008
149.153669376636	-20.6568354130511	0.1	5.16e-06	0.0004
149.070185984147	-20.6646387115669	0.1	5.16e-06	0.0004
149.093751444252	-20.6748872775731	0.2	1.032e-05	0.0008
149.190273409968	-20.6871288191511	0.2	1.032e-05	0.0008
149.198957678846	-20.6994562392675	0.3	1.548e-05	0.0012
149.138382469479	-20.7098242560779	0.2	1.032e-05	0.0008
149.147731753625	-20.7357443335112	0.1	5.16e-06	0.0004
149.474591162224	-20.7422104980203	0.1	5.16e-06	0.0004
149.434882514056	-20.7680514697044	0.2	1.032e-05	0.0008
149.395829754051	-20.7805288828772	1.8	9.288e-05	0.0072
149.268993674361	-20.8125409321857	2.5	0.000129	0.01
149.033040496731	-20.89853095569	0.5	2.58e-05	0.002
149.057574216656	-20.9181598850264	0.1	5.16e-06	0.0004
149.398077745316	-20.9203200009372	0.1	5.16e-06	0.0004
149.434110652007	-20.9151667682336	0.1	5.16e-06	0.0004
149.149668779438	-20.9875348877663	3.1	0.00015996	0.0124
149.750270721176	-20.5421061942578	1.2	6.192e-05	0.0048
149.949220606649	-20.541770933896	9.4	0.00048504	0.0376
149.92662992129	-20.5615058292927	5	0.000258	0.02
150.050562746812	-20.5636779672204	36.9	0.00190404	0.1476
150.123852614106	-20.5745693828578	47.5	0.002451	0.19
150.240754841958	-20.517534857047	2.5	0.000129	0.01
150.380340330069	-20.5358930382954	1.6	8.256e-05	0.0064
150.382774484547	-20.6003674826805	16.3	0.00084108	0.0652
150.457963105561	-20.6553543790052	40	0.002064	0.16
150.464186314261	-20.6355304947255	1.2	6.192e-05	0.0048
150.255887145491	-20.6725521710594	6.3	0.00032508	0.0252
150.183069564221	-20.7041205502854	4.39	0.000226524	0.01756
150.467697865912	-20.7182167056648	4.39	0.000226524	0.01756
150.485673337956	-20.7864180565182	17.5	0.000903	0.07
150.454661289075	-20.8083049093737	4.39	0.000226524	0.01756
150.373544986956	-20.8273455934665	30.6	0.00157896	0.1224
150.379377099325	-20.861373926801	10.6	0.00054696	0.0424
150.078647371794	-20.9620734289407	8.79	0.000453564	0.03516
150.860210418526	-20.5147081802654	0.6	3.096e-05	0.0024
150.799800112603	-20.524038445816	2.5	0.000129	0.01
150.757372379226	-20.5295794784248	0.3	1.548e-05	0.0012
150.559985534717	-20.5640286557453	41.9	0.00216204	0.1676
150.779684484577	-20.5713126980199	1.2	6.192e-05	0.0048
150.820746027264	-20.5659092894118	2.5	0.000129	0.01
150.836440858123	-20.5704027935387	1.9	9.804e-05	0.0076
150.744429663928	-20.577276371541	5	0.000258	0.02
150.863797000288	-20.5864572183227	0.7	3.612e-05	0.0028
150.766142598012	-20.5981765207581	18.8	0.00097008	0.0752
150.733040042282	-20.6242959297362	2.5	0.000129	0.01
150.849946413277	-20.6208344604551	8.79	0.000453564	0.03516
150.905317071722	-20.618789303822	11.9	0.00061404	0.0476
150.732229655284	-20.6446672701427	1.2	6.192e-05	0.0048
150.750381623919	-20.6370280703344	0.7	3.612e-05	0.0028
150.879525977217	-20.6668012333843	40	0.002064	0.16
150.832535758388	-20.6994448939843	1.9	9.804e-05	0.0076
150.976578712394	-20.6876981138452	7.5	0.000387	0.03
150.916918161012	-20.713274344903	50	0.00258	0.2
150.76361481389	-20.7087474936976	4.39	0.000226524	0.01756
150.81952258963	-20.7158168249349	0.2	1.032e-05	0.0008
150.955983785276	-20.7693663493477	15.6	0.00080496	0.0624
150.905979468184	-20.769962630939	0.1	5.16e-06	0.0004
150.898478312011	-20.7818725623775	5	0.000258	0.02
150.812428830739	-20.7988194574108	0.3	1.548e-05	0.0012
150.893549915045	-20.8071737513241	1.2	6.192e-05	0.0048
150.99240230685	-20.8608263184213	5.6	0.00028896	0.0224
150.951129389242	-20.8876939053497	12.5	0.000645	0.05
150.621983022949	-20.9088609231671	1.9	9.804e-05	0.0076
151.001871130081	-20.8310692033771	0.2	1.032e-05	0.0008
150.53248780148	-20.9725770685693	8.79	0.000453564	0.03516
150.658884839973	-20.9576487959381	19.4	0.00100104	0.0776
150.917446467318	-20.9707131566073	7.5	0.000387	0.03
150.952031204356	-20.9758499656931	2.5	0.000129	0.01
150.991730691537	-20.6971208875343	3.8	0.00019608	0.0152
151.105675363273	-20.7244551390513	9.4	0.00048504	0.0376
151.016994438673	-20.7411404327005	90.6	0.00467496	0.3624
151.066971612539	-20.8175847219795	17.5	0.000903	0.07
151.086708248469	-20.8070609772977	8.79	0.000453564	0.03516
151.192859864356	-20.7651643907867	0.6	3.096e-05	0.0024
151.196738180155	-20.7787017201426	1.2	6.192e-05	0.0048
151.157289745067	-20.7972036399672	70	0.003612	0.28
151.00888973561	-20.8196927469846	1.9	9.804e-05	0.0076
151.192761078924	-20.8638668276105	6.3	0.00032508	0.0252
151.225551659211	-20.847906727882	20	0.001032	0.08
151.246131270706	-20.8919114401988	8.79	0.000453564	0.03516
151.041016126792	-20.9238518739471	15.6	0.00080496	0.0624
151.301277630828	-20.8854751356497	49.4	0.00254904	0.1976
151.210146049559	-20.932903994875	1.2	6.192e-05	0.0048
151.314951304189	-20.9410928607424	31.2	0.00160992	0.1248
151.183783603564	-20.96173054627	4.39	0.000226524	0.01756
151.245455493077	-20.9715123399531	3.1	0.00015996	0.0124
151.344547461596	-20.9827518776399	3.1	0.00015996	0.0124
151.394392734494	-20.9723435815239	100	0.00516	0.4
151.301756322676	-20.9877960658958	0.7	3.612e-05	0.0028
151.476531594782	-20.9936273069989	23.8	0.00122808	0.0952
151.967721102177	-20.8960131139216	2.5	0.000129	0.01
152.179142464117	-20.9311765741879	0.7	3.612e-05	0.0028
152.069778504868	-20.9454930204241	2.5	0.000129	0.01
152.252308010068	-20.9507514331358	1.2	6.192e-05	0.0048
152.275449911415	-20.9576805494775	3.8	0.00019608	0.0152
152.393584430973	-20.9865615939763	2.5	0.000129	0.01
152.060752992851	-20.9855304881399	1.2	6.192e-05	0.0048
152.086364731993	-20.9910970913366	0.7	3.612e-05	0.0028
152.108634633839	-21.0036043108718	0.7	3.612e-05	0.0028
149.236362385066	-21.1619502985844	1.9	9.804e-05	0.0076
149.270602700947	-21.2681141234305	0.2	1.032e-05	0.0008
149.284214795411	-21.2749101730904	0.3	1.548e-05	0.0012
149.324505951212	-21.3306177273456	1.2	6.192e-05	0.0048
149.319505754548	-21.3730120398277	0.1	5.16e-06	0.0004
149.333287775905	-21.4135781925446	0.1	5.16e-06	0.0004
149.33716525033	-21.4322167783082	0.2	1.032e-05	0.0008
149.490202299642	-21.4258652864663	0.1	5.16e-06	0.0004
149.492646088804	-21.4692202373794	0.1	5.16e-06	0.0004
149.390305277986	-21.4763072863303	0.2	1.032e-05	0.0008
149.396782729778	-21.4995346623698	0.1	5.16e-06	0.0004
149.895944840541	-21.0193663832376	0.7	3.612e-05	0.0028
149.806123795749	-21.3896365342593	0.7	3.612e-05	0.0028
149.823984549504	-21.4679374010093	1.2	6.192e-05	0.0048
150.08129522689	-21.0272099309563	0.7	3.612e-05	0.0028
150.371506306285	-21.0308044274472	6.3	0.00032508	0.0252
150.255157002128	-21.0671676751114	1.2	6.192e-05	0.0048
150.480322720136	-21.1225077183235	42.5	0.002193	0.17
150.590705190958	-21.0151765279193	2.5	0.000129	0.01
150.691148989478	-21.0588138452081	30.6	0.00157896	0.1224
150.864056832807	-21.0341667230433	5.6	0.00028896	0.0224
150.923620520871	-21.0278111105699	1.2	6.192e-05	0.0048
150.777127360178	-21.059519513197	1.9	9.804e-05	0.0076
150.829698532353	-21.0765349264293	13.1	0.00067596	0.0524
150.897289608535	-21.1173762921218	1.2	6.192e-05	0.0048
150.829508975416	-21.129676684655	3.1	0.00015996	0.0124
150.995169265951	-21.1152652967429	0.8	4.128e-05	0.0032
150.789341262581	-21.1347036987261	1.2	6.192e-05	0.0048
150.762146725447	-21.1371495432179	1.2	6.192e-05	0.0048
150.664654387289	-21.1709383685299	51.9	0.00267804	0.2076
150.843960721476	-21.1594266260853	4.39	0.000226524	0.01756
150.92827610241	-21.1642244423661	0.4	2.064e-05	0.0016
150.87424363125	-21.1888091148499	8.1	0.00041796	0.0324
150.933203566808	-21.1929196048071	7.5	0.000387	0.03
150.821528982142	-21.2023912467164	2.5	0.000129	0.01
150.791773232819	-21.2143677096766	2.5	0.000129	0.01
150.767191356609	-21.2279405206779	1.2	6.192e-05	0.0048
150.893445776071	-21.2482433013825	4.39	0.000226524	0.01756
150.929669479334	-21.2791302278848	0.7	3.612e-05	0.0028
150.75617997788	-21.3340148037329	83.8	0.00432408	0.3352
150.982378955372	-21.3939303934574	96.9	0.00500004	0.3876
151.325214559523	-21.0240450541588	3.8	0.00019608	0.0152
151.415344870703	-21.0150889368834	2.5	0.000129	0.01
151.444088116773	-21.0133000739924	0.1	5.16e-06	0.0004
151.162247812449	-21.0141721671435	1.2	6.192e-05	0.0048
151.10350730569	-21.0320192286662	2.5	0.000129	0.01
151.150760290351	-21.0380676690125	1.9	9.804e-05	0.0076
151.408048354891	-21.0371312140262	0.6	3.096e-05	0.0024
151.48310863418	-21.0373952662342	5	0.000258	0.02
151.419632526053	-21.0436797967644	0.1	5.16e-06	0.0004
151.378951561739	-21.0510295411789	0.5	2.58e-05	0.002
151.071059365222	-21.0732011728995	0.7	3.612e-05	0.0028
151.497797568591	-21.0448841937991	11.9	0.00061404	0.0476
151.368354705996	-21.0814200431868	0.8	4.128e-05	0.0032
151.238644791581	-21.1045148546705	15.6	0.00080496	0.0624
151.468685447711	-21.1061911855084	0.5	2.58e-05	0.002
151.224987067514	-21.1224550170143	0.6	3.096e-05	0.0024
151.211508247498	-21.1279293937318	3.1	0.00015996	0.0124
151.13664675698	-21.1242266304749	1.2	6.192e-05	0.0048
151.071510110068	-21.1244385374281	2.5	0.000129	0.01
151.176751750074	-21.1402083898543	4.39	0.000226524	0.01756
151.352498835142	-21.1415946821891	0.7	3.612e-05	0.0028
151.302614570457	-21.1579576638709	0.7	3.612e-05	0.0028
151.364403649135	-21.1677808419431	3.1	0.00015996	0.0124
151.43083829539	-21.1695419628953	0.7	3.612e-05	0.0028
151.034919838724	-21.1739431403868	10.6	0.00054696	0.0424
151.010717303539	-21.2148636178825	1.9	9.804e-05	0.0076
151.21723981197	-21.2064937880818	15	0.000774	0.06
151.275079949042	-21.2054890392979	4.39	0.000226524	0.01756
151.193541860076	-21.2195360207892	4.39	0.000226524	0.01756
151.415033971811	-21.2161851402055	0.8	4.128e-05	0.0032
151.400416222627	-21.2415033789111	6.3	0.00032508	0.0252
151.301942290772	-21.2501975450861	1.2	6.192e-05	0.0048
151.183736263852	-21.2594372324419	2.5	0.000129	0.01
151.129442014158	-21.2581644355294	2.5	0.000129	0.01
151.37832149572	-21.2664846587085	3.8	0.00019608	0.0152
151.158983263822	-21.3194474847244	44.4	0.00229104	0.1776
151.08843089661	-21.3528510507027	42.5	0.002193	0.17
151.274240550766	-21.3501308617398	25	0.00129	0.1
151.367710809875	-21.3770802613853	13.1	0.00067596	0.0524
151.327931378792	-21.4002664771978	15	0.000774	0.06
151.249822732158	-21.3805629856808	2.5	0.000129	0.01
151.273078036918	-21.3904135803528	1.9	9.804e-05	0.0076
151.473979818906	-21.3696856910771	55	0.002838	0.22
151.420337767977	-21.3872995907822	1.2	6.192e-05	0.0048
151.418685594864	-21.4037414112184	2.5	0.000129	0.01
151.414968158988	-21.4327829387493	0.8	4.128e-05	0.0032
151.467985305827	-21.4758410289803	13.8	0.00071208	0.0552
151.284967013233	-21.4866223399893	5	0.000258	0.02
151.530339591613	-21.0142263040546	20.6	0.00106296	0.0824
151.562389830373	-21.0435218217387	0.7	3.612e-05	0.0028
151.573327274084	-21.0505600186206	3.1	0.00015996	0.0124
151.610403850047	-21.0726261782515	14.4	0.00074304	0.0576
151.638521589132	-21.0833366965038	3.8	0.00019608	0.0152
151.66169415897	-21.0707492881403	10	0.000516	0.04
151.684903635134	-21.085347234316	8.79	0.000453564	0.03516
151.712541429795	-21.1010024486609	9.4	0.00048504	0.0376
151.732798882661	-21.1080240250969	1.9	9.804e-05	0.0076
151.750817091713	-21.1174803288926	4.39	0.000226524	0.01756
151.769503005857	-21.1217021896409	1.2	6.192e-05	0.0048
151.581714901077	-21.1280769532609	2.5	0.000129	0.01
151.560700553132	-21.1548167904064	9.4	0.00048504	0.0376
151.68934833326	-21.1608088009007	1.9	9.804e-05	0.0076
151.714547082948	-21.15216799536	0.1	5.16e-06	0.0004
151.757059336543	-21.1499225454978	6.2	0.00031992	0.0248
151.774670155108	-21.151094334027	6.2	0.00031992	0.0248
151.79502742006	-21.1641125061963	3.8	0.00019608	0.0152
151.556620602761	-21.1828376413327	10.6	0.00054696	0.0424
151.819742337892	-21.1822689990777	3.8	0.00019608	0.0152
151.542896057702	-21.2074900806656	6.2	0.00031992	0.0248
151.573062528422	-21.2099135278473	0.2	1.032e-05	0.0008
151.529496144276	-21.2183000230663	2.5	0.000129	0.01
151.822629821417	-21.1972369951073	1.2	6.192e-05	0.0048
151.984147808909	-21.2113544483255	0.2	1.032e-05	0.0008
151.545793017157	-21.2314947164494	10	0.000516	0.04
151.981388295831	-21.2268537330648	0.6	3.096e-05	0.0024
151.689641194144	-21.2403194555126	0.5	2.58e-05	0.002
151.667277192755	-21.2455193319715	0.8	4.128e-05	0.0032
151.554877064615	-21.254763387525	3.8	0.00019608	0.0152
151.844896038032	-21.2422655825259	0.7	3.612e-05	0.0028
151.550953612914	-21.3035546462555	51.2	0.00264192	0.2048
151.642709344643	-21.3252708593115	3.1	0.00015996	0.0124
151.598153833467	-21.3366437048096	0.3	1.548e-05	0.0012
151.704735001496	-21.3337161696012	0.6	3.096e-05	0.0024
151.621974810062	-21.3387086845774	1.9	9.804e-05	0.0076
151.723162034099	-21.3491095321714	3.1	0.00015996	0.0124
151.827910809531	-21.3442961453319	3.8	0.00019608	0.0152
151.860061414258	-21.3760295157284	7.5	0.000387	0.03
151.672908215108	-21.3807590871838	7.5	0.000387	0.03
151.710141664619	-21.3758553872384	1.2	6.192e-05	0.0048
151.697921765885	-21.3827079603436	1.2	6.192e-05	0.0048
151.901370508124	-21.4007505550249	0.7	3.612e-05	0.0028
151.791996852166	-21.4136289744427	10.6	0.00054696	0.0424
151.625071669511	-21.4184883334292	16.3	0.00084108	0.0652
151.584885583652	-21.4458344623251	11.9	0.00061404	0.0476
151.674268309883	-21.4534713788316	5.6	0.00028896	0.0224
151.913480980855	-21.4485785698627	5	0.000258	0.02
151.851891900968	-21.4624835557652	1.9	9.804e-05	0.0076
152.468635020844	-21.003304671737	3.1	0.00015996	0.0124
152.489015705726	-21.0078783561234	1.2	6.192e-05	0.0048
152.199064329986	-21.0195545966178	0.5	2.58e-05	0.002
152.233587974412	-21.021261459198	0.7	3.612e-05	0.0028
152.075577396526	-21.0339172999686	0.7	3.612e-05	0.0028
152.094653726439	-21.040061179268	1.2	6.192e-05	0.0048
152.203200668621	-21.0511266944997	3.1	0.00015996	0.0124
152.187578562955	-21.0624300314529	0.1	5.16e-06	0.0004
152.231593295536	-21.0648849189133	2.5	0.000129	0.01
152.202722496763	-21.0751539272708	0.4	2.064e-05	0.0016
152.237163712329	-21.0873582225591	0.6	3.096e-05	0.0024
152.280400540579	-21.0867134365245	0.6	3.096e-05	0.0024
152.4981309	-21.085832241555	0.6	3.096e-05	0.0024
152.485841787595	-21.1005783857173	0.8	4.128e-05	0.0032
152.142008212994	-21.090689813341	0.7	3.612e-05	0.0028
152.164481553599	-21.1014108270709	0.5	2.58e-05	0.002
152.256129526571	-21.1009182072381	1.2	6.192e-05	0.0048
152.312613582137	-21.1028871857993	0.2	1.032e-05	0.0008
152.353668102852	-21.1025769672757	1.2	6.192e-05	0.0048
152.155160586619	-21.1036398503024	0.3	1.548e-05	0.0012
152.201557536157	-21.1019341621541	1.2	6.192e-05	0.0048
152.078860695134	-21.107602722195	0.9	4.644e-05	0.0036
152.320952559518	-21.1173539402852	0.7	3.612e-05	0.0028
152.388171321716	-21.1218333681866	0.1	5.16e-06	0.0004
152.470359361162	-21.1258303921205	0.6	3.096e-05	0.0024
152.484273679233	-21.1330827185827	0.6	3.096e-05	0.0024
152.18220910734	-21.1382939709069	0.7	3.612e-05	0.0028
152.145994285535	-21.1626042585246	0.7	3.612e-05	0.0028
152.430269954489	-21.1443113269937	0.7	3.612e-05	0.0028
152.306898479927	-21.1553191467786	0.5	2.58e-05	0.002
152.19019356675	-21.1706852847203	0.4	2.064e-05	0.0016
152.482045768493	-21.1646955794168	0.4	2.064e-05	0.0016
152.095299050833	-21.2009142759207	0.5	2.58e-05	0.002
152.370091255874	-21.1783731385673	0.1	5.16e-06	0.0004
152.400535302949	-21.1770154432712	0.3	1.548e-05	0.0012
152.298060634421	-21.1836689572471	0.3	1.548e-05	0.0012
152.459315341937	-21.1835385974445	0.2	1.032e-05	0.0008
152.334457234751	-21.1920887513239	0.6	3.096e-05	0.0024
152.313729310731	-21.2007454526377	0.6	3.096e-05	0.0024
152.498100071929	-21.2062895093355	0.1	5.16e-06	0.0004
152.24313156528	-21.212809182599	1.8	9.288e-05	0.0072
152.010198270004	-21.2195629439123	0.5	2.58e-05	0.002
152.413095814447	-21.2340964447535	2.5	0.000129	0.01
152.470862782077	-21.2409107386461	0.6	3.096e-05	0.0024
152.506087212006	-21.2384411148395	8.79	0.000453564	0.03516
152.277648988096	-21.2609362391605	1.9	9.804e-05	0.0076
152.310963486803	-21.2810701693165	0.1	5.16e-06	0.0004
152.329528460829	-21.2837879875098	4.39	0.000226524	0.01756
152.228893987877	-21.3023610401642	1.9	9.804e-05	0.0076
152.048333491965	-21.3037047852487	0.2	1.032e-05	0.0008
152.436500081712	-21.307378684083	1.3	6.708e-05	0.0052
152.481662842614	-21.3189366435812	0.2	1.032e-05	0.0008
152.176086755616	-21.3332582490361	2.5	0.000129	0.01
152.22613117034	-21.3395020784515	0.5	2.58e-05	0.002
152.401205439336	-21.3300344249029	2.5	0.000129	0.01
152.338786472097	-21.3387564081786	0.1	5.16e-06	0.0004
152.252131826841	-21.3491161793593	0.2	1.032e-05	0.0008
152.284640742983	-21.3628120121898	1.2	6.192e-05	0.0048
152.348329951767	-21.3546614328447	0.6	3.096e-05	0.0024
152.421177866102	-21.3576118748103	0.1	5.16e-06	0.0004
152.479397591429	-21.3550964647631	7.5	0.000387	0.03
152.142368946754	-21.3631119239514	0.1	5.16e-06	0.0004
152.019675645694	-21.3803870941515	7.5	0.000387	0.03
152.206723808305	-21.3983266043646	0.2	1.032e-05	0.0008
152.258824995497	-21.4001723779518	7.5	0.000387	0.03
152.443730830397	-21.414525536499	1.9	9.804e-05	0.0076
152.48818124657	-21.414754342831	3.1	0.00015996	0.0124
152.40332641128	-21.4241679273412	4.39	0.000226524	0.01756
152.337269961515	-21.4272660385989	1.9	9.804e-05	0.0076
152.116177193446	-21.4391702369605	4.39	0.000226524	0.01756
152.407219515626	-21.4527495341515	1.2	6.192e-05	0.0048
152.457422278616	-21.4455084024638	0.1	5.16e-06	0.0004
152.437724515125	-21.4680124440439	1.9	9.804e-05	0.0076
152.388658886177	-21.4788538427033	3.1	0.00015996	0.0124
152.13264295939	-21.4954588794646	1.2	6.192e-05	0.0048
152.208954987091	-21.4987268169844	0.3	1.548e-05	0.0012
152.574678120089	-21.0233306786516	2.5	0.000129	0.01
152.621556358135	-21.0435961370056	3.8	0.00019608	0.0152
152.561671611064	-21.0588977934823	1.2	6.192e-05	0.0048
152.547514951975	-21.0636115299814	0.1	5.16e-06	0.0004
152.532807155915	-21.0729909679313	0.4	2.064e-05	0.0016
152.54207400211	-21.1057402550257	1.9	9.804e-05	0.0076
152.515525994566	-21.1167991753828	0.6	3.096e-05	0.0024
152.777791821119	-21.1130252125587	20.6	0.00106296	0.0824
152.630276408576	-21.1204823265422	9.4	0.00048504	0.0376
152.500212526045	-21.1390350291193	0.3	1.548e-05	0.0012
152.525746749763	-21.1391715971268	1.2	6.192e-05	0.0048
152.541024349451	-21.1406160365768	1.9	9.804e-05	0.0076
152.514186653995	-21.1765692396801	3.8	0.00019608	0.0152
152.584144396533	-21.174099800737	0.6	3.096e-05	0.0024
152.605047456069	-21.1626026796787	0.1	5.16e-06	0.0004
152.585379449644	-21.1884947422576	13.1	0.00067596	0.0524
152.521491451775	-21.2023112970791	4.39	0.000226524	0.01756
152.55828093914	-21.2264691630805	1.2	6.192e-05	0.0048
152.597162835408	-21.2969735424669	5	0.000258	0.02
152.576108218902	-21.3199683174164	3.1	0.00015996	0.0124
152.551277258573	-21.3383698968242	4.39	0.000226524	0.01756
152.515487083821	-21.355941322321	3.8	0.00019608	0.0152
152.500584119687	-21.3826673151755	0.1	5.16e-06	0.0004
152.525787713758	-21.3810628544633	6.3	0.00032508	0.0252
152.505891564033	-21.3942736854551	1.9	9.804e-05	0.0076
152.526655396225	-21.431510406429	0.2	1.032e-05	0.0008
152.578389339669	-21.4326280848272	2.5	0.000129	0.01
152.520060319675	-21.4619054376949	1.2	6.192e-05	0.0048
152.508123854229	-21.476885418714	2.5	0.000129	0.01
152.562749781096	-21.4839195300507	6.3	0.00032508	0.0252
152.508049787657	-21.4962905659122	0.3	1.548e-05	0.0012
149.48042667373	-21.5414255688861	3.1	0.00015996	0.0124
149.488391885398	-21.6032397880271	3.8	0.00019608	0.0152
149.47079745972	-21.6057498983121	0.7	3.612e-05	0.0028
149.445603447408	-21.6499392146882	1.2	6.192e-05	0.0048
149.456548583396	-21.6795752978829	0.4	2.064e-05	0.0016
149.471161607326	-21.7125817066135	0.4	2.064e-05	0.0016
149.470429120771	-21.7460746109161	0.6	3.096e-05	0.0024
149.464146983031	-21.8240660810374	0.3	1.548e-05	0.0012
149.483041886522	-21.8392910452922	0.6	3.096e-05	0.0024
149.780402155622	-21.6063486997585	0.3	1.548e-05	0.0012
149.503627336811	-21.6039050477099	2.5	0.000129	0.01
149.667142558933	-21.7190518981239	0.4	2.064e-05	0.0016
149.822522141661	-21.8321081228221	0.2	1.032e-05	0.0008
149.800368954449	-21.831775619258	2.5	0.000129	0.01
149.619805597593	-21.8555132464492	0.2	1.032e-05	0.0008
149.647317669249	-21.9332841968125	1.2	6.192e-05	0.0048
149.659527281767	-21.95054605016	0.6	3.096e-05	0.0024
149.598046562936	-21.9593313115796	0.5	2.58e-05	0.002
149.892351168493	-21.9714906320338	0.1	5.16e-06	0.0004
149.573356019024	-21.9829180237556	2.5	0.000129	0.01
149.811064172909	-21.9915757845739	0.3	1.548e-05	0.0012
149.851460923938	-21.9892346136755	0.6	3.096e-05	0.0024
150.256868285647	-21.5177433602913	0.2	1.032e-05	0.0008
150.245702773305	-21.6187291196266	0.1	5.16e-06	0.0004
150.218643367578	-21.6530059134492	0.1	5.16e-06	0.0004
150.320146319687	-21.6641846789135	0.2	1.032e-05	0.0008
150.273838685525	-21.6860715438112	0.1	5.16e-06	0.0004
150.286335739103	-21.6866849903926	0.1	5.16e-06	0.0004
150.315574938932	-21.7329716032829	0.1	5.16e-06	0.0004
150.342764346933	-21.7357866125006	0.2	1.032e-05	0.0008
150.428752744964	-21.7587036483869	0.6	3.096e-05	0.0024
150.103817710761	-21.928044405213	1.5	7.74e-05	0.006
150.135796136547	-21.9606163680927	2.5	0.000129	0.01
150.174853613346	-21.9909366596917	0.6	3.096e-05	0.0024
150.12927769911	-21.9928065759278	0.2	1.032e-05	0.0008
151.396095587673	-21.5151059458167	15.6	0.00080496	0.0624
151.476616463074	-21.5512421528081	7.5	0.000387	0.03
151.379673262064	-21.6095693717768	12.5	0.000645	0.05
151.2511488595	-21.8151811748292	2.5	0.000129	0.01
151.594000230728	-21.4989372659145	8.79	0.000453564	0.03516
151.958775789999	-21.5172724866008	6.9	0.00035604	0.0276
151.811200325262	-21.5196498575137	4.39	0.000226524	0.01756
151.653026237432	-21.520303746655	1.9	9.804e-05	0.0076
151.542202710381	-21.5248036309759	3.8	0.00019608	0.0152
151.774942252454	-21.5301549313317	6.9	0.00035604	0.0276
151.913764286234	-21.5282643809931	4.39	0.000226524	0.01756
151.706482209745	-21.5693038212958	0.6	3.096e-05	0.0024
151.620659593911	-21.5805078295855	6.3	0.00032508	0.0252
151.930587342037	-21.5777688196812	1.2	6.192e-05	0.0048
151.520518513036	-21.6240237536556	1	5.16e-05	0.004
151.576392929617	-21.6268939762715	13.1	0.00067596	0.0524
151.622589463625	-21.6301708945657	10.6	0.00054696	0.0424
151.797744723844	-21.6445954006165	31.2	0.00160992	0.1248
151.606872786646	-21.6483546085818	0.1	5.16e-06	0.0004
151.691567595879	-21.6569599891508	1.9	9.804e-05	0.0076
151.969716450025	-21.7708455259741	7.5	0.000387	0.03
151.908637206549	-21.6507165956025	4.39	0.000226524	0.01756
151.566656641758	-21.6741021378589	2.5	0.000129	0.01
151.621691820434	-21.6733869130715	1.9	9.804e-05	0.0076
151.55563263388	-21.7155892013751	59.4	0.00306504	0.2376
151.743764602983	-21.7165486199065	26.2	0.00135192	0.1048
151.85888088037	-21.7002183953702	2	0.0001032	0.008
151.988119836639	-21.7180284215829	4.39	0.000226524	0.01756
151.949376452528	-21.7384645651338	5.6	0.00028896	0.0224
151.771552853419	-21.7595068566533	10	0.000516	0.04
151.877149745131	-21.8060457204027	21.9	0.00113004	0.0876
151.984922617641	-21.838720400481	11.3	0.00058308	0.0452
151.922266811339	-21.8861591186614	8.1	0.00041796	0.0324
152.418276791754	-21.5054764585904	5	0.000258	0.02
152.385853230052	-21.51522928817	0.1	5.16e-06	0.0004
152.493091469458	-21.5139755918388	1.2	6.192e-05	0.0048
152.455198462708	-21.5223366978708	0.1	5.16e-06	0.0004
152.441960258728	-21.5282540821788	0.3	1.548e-05	0.0012
152.474538581149	-21.5361294897774	1.9	9.804e-05	0.0076
152.260466176133	-21.5396290948032	0.4	2.064e-05	0.0016
152.195574233914	-21.5556635710579	1.5	7.74e-05	0.006
152.398477743719	-21.5491654401719	3.8	0.00019608	0.0152
152.275639899951	-21.5593960694157	2.5	0.000129	0.01
152.456150265459	-21.564587431062	2.5	0.000129	0.01
152.301982914931	-21.5725962432912	1.9	9.804e-05	0.0076
152.006231189612	-21.5743225102016	3.1	0.00015996	0.0124
152.441101247825	-21.573712085936	0.5	2.58e-05	0.002
152.368051752606	-21.5810222221205	1.6	8.256e-05	0.0064
152.406099961082	-21.5812101807033	1.9	9.804e-05	0.0076
152.405013594152	-21.5946527062431	1.9	9.804e-05	0.0076
152.316654058268	-21.5943706499191	0.1	5.16e-06	0.0004
152.074245624685	-21.5930076010911	1.6	8.256e-05	0.0064
152.192664827697	-21.6055672651097	1.5	7.74e-05	0.006
152.371769040388	-21.6119784418818	10	0.000516	0.04
152.470661743119	-21.611954033582	3.1	0.00015996	0.0124
152.210505922596	-21.613505821021	0.1	5.16e-06	0.0004
152.103465805402	-21.6379247224739	0.2	1.032e-05	0.0008
152.335793637887	-21.624954045168	6.3	0.00032508	0.0252
152.387522466127	-21.6351017614935	3.8	0.00019608	0.0152
152.473845683737	-21.6475100224461	1.9	9.804e-05	0.0076
152.36796919024	-21.6456245067017	12.5	0.000645	0.05
152.262847355898	-21.6362432680083	0.2	1.032e-05	0.0008
152.451493399992	-21.6650254542302	3.8	0.00019608	0.0152
152.396646483774	-21.6715105704538	10	0.000516	0.04
152.43963944281	-21.6797308779572	3.1	0.00015996	0.0124
152.49709373337	-21.6760965234227	0.3	1.548e-05	0.0012
152.086380807592	-21.6987737937973	9.4	0.00048504	0.0376
152.364828896689	-21.7051179376173	13.8	0.00071208	0.0552
152.279770214356	-21.7208927407445	3.8	0.00019608	0.0152
152.447924780551	-21.7061013957881	1.9	9.804e-05	0.0076
152.386611608634	-21.7295331801456	3.1	0.00015996	0.0124
152.427758164298	-21.7360228558741	1.2	6.192e-05	0.0048
152.354250402007	-21.7505495294073	0.1	5.16e-06	0.0004
152.194812996125	-21.7646736273967	6.3	0.00032508	0.0252
152.417917548264	-21.7611434730861	7.5	0.000387	0.03
152.110773772061	-21.787489833073	5.6	0.00028896	0.0224
152.147492957902	-21.8057716646022	6.3	0.00032508	0.0252
152.423400125107	-21.7768624205491	0.3	1.548e-05	0.0012
152.454158306771	-21.7858704184654	1.2	6.192e-05	0.0048
152.396712361071	-21.7934542011453	15.6	0.00080496	0.0624
152.475373970694	-21.806505590019	3.8	0.00019608	0.0152
152.453261630643	-21.8096282325828	0.2	1.032e-05	0.0008
152.207349913835	-21.8241078441845	8.1	0.00041796	0.0324
152.427644397936	-21.8249487139989	3.1	0.00015996	0.0124
152.460713865353	-21.8233380587134	1	5.16e-05	0.004
152.318832764147	-21.8314678672693	17.5	0.000903	0.07
152.465605134766	-21.8428205927122	0.4	2.064e-05	0.0016
152.173240531991	-21.869769317321	6.3	0.00032508	0.0252
152.437504860256	-21.8591320977265	1.2	6.192e-05	0.0048
152.408435549964	-21.8629652186127	1.2	6.192e-05	0.0048
152.357409902463	-21.863489894871	3.1	0.00015996	0.0124
152.360087142333	-21.8937791869427	6.8	0.00035088	0.0272
152.391369721111	-21.8833994017765	0.1	5.16e-06	0.0004
152.441803052613	-21.8859233098084	20.6	0.00106296	0.0824
152.271309220365	-21.9169385835008	0.5	2.58e-05	0.002
152.476764266687	-21.9071860001891	1.2	6.192e-05	0.0048
152.464259768972	-21.9193474541693	1.2	6.192e-05	0.0048
152.391556687238	-21.9235091751783	1	5.16e-05	0.004
152.101745061133	-21.928291487255	10	0.000516	0.04
152.434149121516	-21.926623898105	0.7	3.612e-05	0.0028
152.491157448851	-21.9320250167323	0.8	4.128e-05	0.0032
152.462128484385	-21.9378868106723	2.5	0.000129	0.01
152.426175434389	-21.9505253595855	11.3	0.00058308	0.0452
152.308186340511	-21.9561768496131	5.6	0.00028896	0.0224
152.048532516229	-21.9622348360638	11.9	0.00061404	0.0476
152.464226300459	-21.9642529981714	0.6	3.096e-05	0.0024
152.346590747543	-21.9769726980408	2.5	0.000129	0.01
152.226954069266	-21.9855741703847	2.5	0.000129	0.01
152.476283744252	-21.9829829081777	1.2	6.192e-05	0.0048
152.463366654374	-21.9834201243305	0.1	5.16e-06	0.0004
152.54245369109	-21.5512285514397	4.7	0.00024252	0.0188
152.530922656804	-21.5742976980158	3.8	0.00019608	0.0152
152.539078584673	-21.6640524132682	5	0.000258	0.02
152.556934821251	-21.7214067885432	5	0.000258	0.02
152.505933407912	-21.7760578325505	14.4	0.00074304	0.0576
152.590175008144	-21.7888762073327	8.79	0.000453564	0.03516
152.624831490022	-21.8231309547571	4.39	0.000226524	0.01756
152.52110962926	-21.8297895033223	0.2	1.032e-05	0.0008
152.535012882865	-21.8492910313543	2.5	0.000129	0.01
152.633809469813	-21.8482879629181	2.5	0.000129	0.01
152.592858085409	-21.8523550352304	0.2	1.032e-05	0.0008
152.506812376891	-21.8773991301649	5.6	0.00028896	0.0224
152.613181062219	-21.8693097473699	0.3	1.548e-05	0.0012
152.579448513206	-21.8739261122865	1.2	6.192e-05	0.0048
152.655774244376	-21.8964944365524	1.9	9.804e-05	0.0076
152.588254454487	-21.9005599583584	2.8	0.00014448	0.0112
152.520252101757	-21.9236603786848	3.8	0.00019608	0.0152
152.604597143002	-21.9199522630368	0.6	3.096e-05	0.0024
152.67019788004	-21.9129912656274	1	5.16e-05	0.004
152.59334833735	-21.9383027863896	2.5	0.000129	0.01
152.625265079486	-21.9405227532574	0.6	3.096e-05	0.0024
152.685980308448	-21.9379957803448	1.9	9.804e-05	0.0076
152.656032306603	-21.9439374886471	0.5	2.58e-05	0.002
152.600583049304	-21.9562519335336	3.1	0.00015996	0.0124
152.570059528964	-21.9670982428424	0.5	2.58e-05	0.002
152.699240432312	-21.9687817040288	2.5	0.000129	0.01
152.659109111233	-21.974877033021	0.9	4.644e-05	0.0036
152.647853172547	-21.9868578252445	1	5.16e-05	0.004
152.543409877182	-21.9788539148385	0.6	3.096e-05	0.0024
152.56536614298	-21.9831312013692	0.6	3.096e-05	0.0024
149.625505165137	-22.0045505097782	0.2	1.032e-05	0.0008
149.880743662362	-22.0023115057007	1.9	9.804e-05	0.0076
149.60906717953	-22.0219993275132	0.2	1.032e-05	0.0008
149.828564213122	-22.024364913639	2.5	0.000129	0.01
149.968452772235	-22.0326569763176	0.4	2.064e-05	0.0016
149.613496440392	-22.0580729647215	0.1	5.16e-06	0.0004
149.98650124452	-22.0541872607148	0.3	1.548e-05	0.0012
149.567196901775	-22.1761333817828	0.2	1.032e-05	0.0008
149.594768416057	-22.1442850077501	0.6	3.096e-05	0.0024
149.605220474727	-22.1544795286407	0.4	2.064e-05	0.0016
149.841668914342	-22.138882846349	0.6	3.096e-05	0.0024
149.939796280836	-22.1353201017294	0.2	1.032e-05	0.0008
149.848845596144	-22.1500649623465	0.2	1.032e-05	0.0008
149.862333167637	-22.1445015459315	0.1	5.16e-06	0.0004
149.774769497358	-22.3604470176302	0.3	1.548e-05	0.0012
149.819506705001	-22.3872759290888	1.9	9.804e-05	0.0076
150.373693054208	-22.0057230583805	0.2	1.032e-05	0.0008
150.285326823111	-22.0252181583457	0.2	1.032e-05	0.0008
150.359568756667	-22.1930923700904	1.2	6.192e-05	0.0048
150.350664857556	-22.2056937574111	1.2	6.192e-05	0.0048
150.373146180116	-22.2082681387692	0.3	1.548e-05	0.0012
150.369584235227	-22.2181471811797	0.3	1.548e-05	0.0012
150.437435476515	-22.2057567312155	0.2	1.032e-05	0.0008
150.421454360328	-22.219237461826	0.4	2.064e-05	0.0016
150.268284505456	-22.2295632539312	0.6	3.096e-05	0.0024
150.306031647382	-22.2383438390934	3.8	0.00019608	0.0152
150.43116173227	-22.252012083997	5	0.000258	0.02
150.227663084696	-22.2869998709436	0.1	5.16e-06	0.0004
150.290844387978	-22.2831226304265	0.1	5.16e-06	0.0004
150.448951875656	-22.3113582542017	6.3	0.00032508	0.0252
150.45773560986	-22.3517766538536	1.9	9.804e-05	0.0076
150.326296535896	-22.3570275021231	0.1	5.16e-06	0.0004
150.340936232757	-22.4358060271364	1.3	6.708e-05	0.0052
150.648120572291	-22.0303271054752	0.1	5.16e-06	0.0004
150.25761457265	-22.3430999841614	0.1	5.16e-06	0.0004
150.71426700836	-22.3388961297471	0.3	1.548e-05	0.0012
150.505663591818	-22.384804027007	1.9	9.804e-05	0.0076
150.729595147014	-22.4314700722043	2.5	0.000129	0.01
152.462612489292	-22.0022232660814	1.2	6.192e-05	0.0048
152.345646985861	-22.017900008351	3.8	0.00019608	0.0152
152.450723676742	-22.0171527099837	0.6	3.096e-05	0.0024
152.276942607274	-22.0252113421369	3.8	0.00019608	0.0152
152.151516269385	-22.0306956068182	14.4	0.00074304	0.0576
152.424982325481	-22.0471373588106	2.5	0.000129	0.01
152.329483303167	-22.0599458116156	0.6	3.096e-05	0.0024
152.477539112761	-22.0767247950896	0.7	3.612e-05	0.0028
152.491399669284	-22.096268435198	8.79	0.000453564	0.03516
152.253714604993	-22.0981679290139	1.9	9.804e-05	0.0076
152.359272919574	-22.1057940768788	1.2	6.192e-05	0.0048
152.28313068264	-22.1117998905989	0.5	2.58e-05	0.002
152.440020179806	-22.1744269500591	3.1	0.00015996	0.0124
152.492175385321	-22.2047654479923	6.2	0.00031992	0.0248
152.37631866492	-22.2641239228819	12.5	0.000645	0.05
152.626554634798	-22.004377678377	5.6	0.00028896	0.0224
152.655606726817	-22.0069742960458	3.1	0.00015996	0.0124
152.724819094164	-22.0126918739542	2.5	0.000129	0.01
152.594348190255	-22.0389175720895	12.5	0.000645	0.05
152.510042879062	-22.0543919634981	0.5	2.58e-05	0.002
152.735397148039	-22.0587399812406	1	5.16e-05	0.004
152.630577886877	-22.0660197857013	4.39	0.000226524	0.01756
152.673051700475	-22.0686454767855	4.39	0.000226524	0.01756
152.596347027844	-22.0667985973375	0.1	5.16e-06	0.0004
152.522705269659	-22.0749826325536	0.3	1.548e-05	0.0012
152.595696905109	-22.085207035087	0.4	2.064e-05	0.0016
152.646463863103	-22.0960799975933	0.6	3.096e-05	0.0024
152.624156243951	-22.1054216558315	0.4	2.064e-05	0.0016
152.533057560069	-22.1062504444006	2	0.0001032	0.008
152.739230487292	-22.0988275365873	3.8	0.00019608	0.0152
152.608405341473	-22.1239051617053	0.3	1.548e-05	0.0012
152.634244283763	-22.1255459219834	1	5.16e-05	0.004
152.675094227561	-22.1219709484724	0.4	2.064e-05	0.0016
152.744652966767	-22.1188346102696	0.9	4.644e-05	0.0036
152.533556346587	-22.1479228872978	1.9	9.804e-05	0.0076
152.603106603302	-22.1480486004363	2.5	0.000129	0.01
152.759229763101	-22.1528719306069	3.1	0.00015996	0.0124
152.551870015465	-22.1574892178937	0.4	2.064e-05	0.0016
152.652474834016	-22.1605246678918	2.5	0.000129	0.01
152.519625987654	-22.1802998041602	1.9	9.804e-05	0.0076
152.603243632105	-22.1888457817381	2.5	0.000129	0.01
152.624080378819	-22.1948703456387	1.9	9.804e-05	0.0076
152.683851214089	-22.1729907759571	23.1	0.00119196	0.0924
152.760793784123	-22.1844135124549	1.2	6.192e-05	0.0048
152.543800897789	-22.2063573746652	0.2	1.032e-05	0.0008
152.753545737291	-22.2125871632698	5	0.000258	0.02
152.616169976552	-22.2241306214283	0.4	2.064e-05	0.0016
152.651792363768	-22.2475523387087	1.09	5.6244e-05	0.00436
152.684853753239	-22.2440029656409	0.6	3.096e-05	0.0024
152.555057841885	-22.2648042028411	0.6	3.096e-05	0.0024
152.604286547213	-22.2685231416769	3.8	0.00019608	0.0152
152.730582036794	-22.2756297582534	21.9	0.00113004	0.0876
152.662087544731	-22.3085304300233	3.8	0.00019608	0.0152
152.736573093445	-22.3013149722358	0.5	2.58e-05	0.002
152.677695695467	-22.3342847855223	4.39	0.000226524	0.01756
152.727476281161	-22.3475918869708	1.2	6.192e-05	0.0048
150.791681880587	-22.9361715002351	1.9	9.804e-05	0.0076
150.875680290803	-23.0375729868725	0.3	1.548e-05	0.0012
150.877378007841	-23.0480246067367	1.9	9.804e-05	0.0076
150.895199575322	-23.0700121768297	1.9	9.804e-05	0.0076
150.895356581156	-23.0981169875629	0.3	1.548e-05	0.0012
150.883567257122	-23.0966592092111	0.2	1.032e-05	0.0008
150.904589722271	-23.1505831731025	1.9	9.804e-05	0.0076
150.914112079985	-23.1704593087653	1.9	9.804e-05	0.0076
150.964650219906	-23.1719043600939	0.6	3.096e-05	0.0024
150.972484591919	-23.1991753595131	0.2	1.032e-05	0.0008
150.966559940062	-23.2107567629983	1.9	9.804e-05	0.0076
150.872299115369	-23.2446141336373	1.2	6.192e-05	0.0048
150.799113090697	-23.1794415282236	0.3	1.548e-05	0.0012
150.885546917897	-23.2791082569017	2	0.0001032	0.008
150.825985724594	-23.2873172737002	0.01	5.16e-07	4e-05
150.828864541109	-23.303309298423	0.2	1.032e-05	0.0008
150.920964844585	-23.3041376451267	1.9	9.804e-05	0.0076
150.936748891316	-23.3515486494476	2	0.0001032	0.008
150.812292489762	-23.3588773697305	0.9	4.644e-05	0.0036
151.073270989605	-23.1653671492195	1.9	9.804e-05	0.0076
151.905941616863	-23.1857173926108	5.6	0.00028896	0.0224
151.781694791646	-23.2475432185795	5	0.000258	0.02
151.939154613376	-23.2684819646423	21.3	0.00109908	0.0852
151.749897550945	-23.2986872805915	73.1	0.00377196	0.2924
151.918172227268	-23.3059363132272	17.5	0.000903	0.07
151.966380556012	-23.3317099652401	6.3	0.00032508	0.0252
151.955395732564	-23.4495533526237	37.5	0.001935	0.15
152.035960759247	-23.4337148046476	18.8	0.00097008	0.0752
152.069820652016	-23.4996969761376	18.09	0.000933444	0.07236
151.274440363794	-23.5348619218612	2.5	0.000129	0.01
151.277203819621	-23.6990336771494	1.8	9.288e-05	0.0072
151.358558869631	-23.8187976739572	0.02	1.032e-06	8e-05
151.775810324764	-23.5048371470418	5	0.000258	0.02
151.741405618919	-23.542836950295	13.8	0.00071208	0.0552
151.68376696714	-23.564371645696	17.5	0.000903	0.07
152.048644040596	-23.5993428800815	4.39	0.000226524	0.01756
152.153686613321	-23.6236433900677	22.5	0.001161	0.09
152.271622792411	-23.759350366007	6.3	0.00032508	0.0252
152.293025269007	-23.8069219914396	3.8	0.00019608	0.0152
152.370023003067	-23.8611505928717	3.8	0.00019608	0.0152
152.407482736018	-23.9040676568941	12.5	0.000645	0.05
150.819210476971	-23.2280512931979	0.63	3.2508e-05	0.00252
151.732586833918	-24.0064394298325	1.3	6.708e-05	0.0052
151.952155948024	-24.2655077350212	0.5	2.58e-05	0.002
152.714508127562	-24.1149249690613	1.8	9.288e-05	0.0072
151.648630783721	-23.978821698196	0.3	1.548e-05	0.0012
